# Supplementary material for: Jolkinolide B induces apoptosis of colorectal carcinoma through ROS-ER stress-Ca2+-mitochondria dependent pathway
Source: Oncotarget. 2017 Aug 9;8(53):91223–37. doi: 10.18632/oncotarget.20077 (PMC5710918; doi:10.18632/oncotarget.20077)
Supplement: Supplementary file 2 [file oncotarget-08-91223-s002.xls]

## Sheet: Table S1
Supplementary Table 1: Overview of protein identifications and quantifications for two biological experiments.
Uniprot IDs	Gene name	Protein name	Mol. weight [kDa]	Ratio 114:113 (Biological replicate 1 )	Ratio 116:115 (Biological replicate 2 )
O60888	CUTA ACHAP C6orf82	Protein CutA (Acetylcholinesterase-associated protein) (Brain acetylcholinesterase putative membrane anchor)	19.1161	1.03753	0.847227
P80188	LCN2 HNL NGAL	Neutrophil gelatinase-associated lipocalin (NGAL) (25 kDa alpha-2-microglobulin-related subunit of MMP-9) (Lipocalin-2) (Oncogene 24p3) (Siderocalin LCN2) (p25)	22.5879	0.928966	2.99226
P36578	RPL4 RPL1	60S ribosomal protein L4 (60S ribosomal protein L1)	47.697	0.990832	0.954993
Q13596	SNX1	Sorting nexin-1	59.069	0.946237	1.11686
Q5JTD0	TJAP1 PILT TJP4	Tight junction-associated protein 1 (Protein incorporated later into tight junctions) (Tight junction protein 4)	61.8205	1	0.990832
P32519	ELF1	ETS-related transcription factor Elf-1 (E74-like factor 1)	67.4975	0.990832	0.487529
P21291	CSRP1 CSRP CYRP	Cysteine and glycine-rich protein 1 (Cysteine-rich protein 1) (CRP) (CRP1) (Epididymis luminal protein 141) (HEL-141)	20.5673	0.937562	1.01859
Q06481	APLP2 APPL2	Amyloid-like protein 2 (APLP-2) (APPH) (Amyloid protein homolog) (CDEI box-binding protein) (CDEBP)	86.9552	1.01859	1.19124
Q53GD3	SLC44A4 C6orf29 CTL4 NG22 UNQ441/PRO874	Choline transporter-like protein 4 (Solute carrier family 44 member 4)	79.253	1.0666	1.57036
Q9Y2T3	GDA KIAA1258	Guanine deaminase (Guanase) (Guanine aminase) (EC 3.5.4.3) (Guanine aminohydrolase) (GAH) (p51-nedasin)	51.0026	1.02802	1.08643
O76021	RSL1D1 CATX11 CSIG PBK1 L12	Ribosomal L1 domain-containing protein 1 (CATX-11) (Cellular senescence-inhibited gene protein) (Protein PBK1)	54.972	0.824138	0.539511
Q9NRX2	MRPL17 LIP2	39S ribosomal protein L17, mitochondrial (L17mt) (MRP-L17) (LYST-interacting protein 2)	20.05	0.972747	1.00925
Q13188	STK3 KRS1 MST2	Serine/threonine-protein kinase 3 (EC 2.7.11.1) (Mammalian STE20-like protein kinase 2) (MST-2) (STE20-like kinase MST2) (Serine/threonine-protein kinase Krs-1) [Cleaved into: Serine/threonine-protein kinase 3 36kDa subunit (MST2/N); Serine/threonine-protein kinase 3 20kDa subunit (MST2/C)]	56.3007	1.01859	1.05682
Q8N1G4	LRRC47 KIAA1185	Leucine-rich repeat-containing protein 47	63.4722	0.794328	0.862979
Q8N5K1	CISD2 CDGSH2 ERIS ZCD2	CDGSH iron-sulfur domain-containing protein 2 (Endoplasmic reticulum intermembrane small protein) (MitoNEET-related 1 protein) (Miner1) (Nutrient-deprivation autophagy factor-1) (NAF-1)	15.2781	1.07647	1.03753
Q9BRA2	TXNDC17 TXNL5	Thioredoxin domain-containing protein 17 (14 kDa thioredoxin-related protein) (TRP14) (Protein 42-9-9) (Thioredoxin-like protein 5)	13.9407	1.03753	0.954993
O14561	NDUFAB1	Acyl carrier protein, mitochondrial (ACP) (CI-SDAP) (NADH-ubiquinone oxidoreductase 9.6 kDa subunit)	17.4171	0.981748	0.928966
O15120	AGPAT2	1-acyl-sn-glycerol-3-phosphate acyltransferase beta (EC 2.3.1.51) (1-acylglycerol-3-phosphate O-acyltransferase 2) (1-AGP acyltransferase 2) (1-AGPAT 2) (Lysophosphatidic acid acyltransferase beta) (LPAAT-beta)	30.9141	0.990832	0.903649
Q9NR30	DDX21	Nucleolar RNA helicase 2 (EC 3.6.4.13) (DEAD box protein 21) (Gu-alpha) (Nucleolar RNA helicase Gu) (Nucleolar RNA helicase II) (RH II/Gu)	87.3439	0.963829	1.04713
O15145	ARPC3 ARC21	Actin-related protein 2/3 complex subunit 3 (Arp2/3 complex 21 kDa subunit) (p21-ARC)	20.5465	1.00925	0.972747
Q9Y5X1	SNX9 SH3PX1 SH3PXD3A	Sorting nexin-9 (SH3 and PX domain-containing protein 1) (Protein SDP1) (SH3 and PX domain-containing protein 3A)	66.5912	0.981748	0.887156
Q9BZV1	UBXN6 UBXD1 UBXDC2	UBX domain-containing protein 6 (UBX domain-containing protein 1)	49.7533	0.946237	0.855067
Q969J3	LOH12CR1	Loss of heterozygosity 12 chromosomal region 1 protein	22.2222	0.990832	1.35519
P38646	HSPA9 GRP75 HSPA9B mt-HSP70	Stress-70 protein, mitochondrial (75 kDa glucose-regulated protein) (GRP-75) (Heat shock 70 kDa protein 9) (Mortalin) (MOT) (Peptide-binding protein 74) (PBP74)	73.68	1	0.990832
O14980	XPO1 CRM1	Exportin-1 (Exp1) (Chromosome region maintenance 1 protein homolog)	123.385	1	0.954993
Q14746	COG2 LDLC	Conserved oligomeric Golgi complex subunit 2 (COG complex subunit 2) (Component of oligomeric Golgi complex 2) (Low density lipoprotein receptor defect C-complementing protein)	83.2067	0.981748	0.724436
Q9Y570	PPME1 PME1 PP2593 PRO0750	Protein phosphatase methylesterase 1 (PME-1) (EC 3.1.1.89)	42.3151	0.981748	1.03753
Q06210	GFPT1 GFAT GFPT	Glutamine--fructose-6-phosphate aminotransferase [isomerizing] 1 (EC 2.6.1.16) (D-fructose-6-phosphate amidotransferase 1) (Glutamine:fructose-6-phosphate amidotransferase 1) (GFAT 1) (GFAT1) (Hexosephosphate aminotransferase 1)	78.8058	0.990832	1.00925
Q8NI35	INADL PATJ	InaD-like protein (Inadl protein) (hINADL) (Pals1-associated tight junction protein) (Protein associated to tight junctions)	196.367	1.0666	2.37684
P09758	TACSTD2 GA733-1 M1S1 TROP2	Tumor-associated calcium signal transducer 2 (Cell surface glycoprotein Trop-2) (Membrane component chromosome 1 surface marker 1) (Pancreatic carcinoma marker protein GA733-1)	35.709	0.990832	1.43219
Q00765	REEP5 C5orf18 DP1 TB2	Receptor expression-enhancing protein 5 (Polyposis locus protein 1) (Protein TB2)	21.4929	0.954993	0.831764
Q92990	GLMN FAP48 FAP68 VMGLOM	Glomulin (FK506-binding protein-associated protein) (FAP) (FKBP-associated protein)	68.2076	0.990832	0.436516
Q9BZZ5	API5 MIG8	Apoptosis inhibitor 5 (API-5) (Antiapoptosis clone 11 protein) (AAC-11) (Cell migration-inducing gene 8 protein) (Fibroblast growth factor 2-interacting factor) (FIF) (Protein XAGL)	59.0041	0.963829	0.990832
O60313	OPA1 KIAA0567	Dynamin-like 120 kDa protein, mitochondrial (EC 3.6.5.5) (Optic atrophy protein 1) [Cleaved into: Dynamin-like 120 kDa protein, form S1]	111.63	0.928966	1.09648
P84101	SERF2 FAM2C	Small EDRK-rich factor 2 (Gastric cancer-related protein VRG107) (Protein 4F5-related) (4F5rel) (h4F5rel)	6.89983	0.990832	1.10662
Q9Y394	DHRS7 DHRS7A RETSDR4 SDR34C1 CGI-86 UNQ285/PRO3448	Dehydrogenase/reductase SDR family member 7 (EC 1.1.-.-) (Retinal short-chain dehydrogenase/reductase 4) (retSDR4) (Short chain dehydrogenase/reductase family 34C member 1)	38.2984	1.03753	1.02802
Q9NRL2	BAZ1A ACF1 WCRF180 HSPC317	Bromodomain adjacent to zinc finger domain protein 1A (ATP-dependent chromatin-remodeling protein) (ATP-utilizing chromatin assembly and remodeling factor 1) (hACF1) (CHRAC subunit ACF1) (Williams syndrome transcription factor-related chromatin-remodeling factor 180) (WCRF180) (hWALp1)	178.701	0.990832	0.744732
Q9P2E3	ZNFX1 KIAA1404	NFX1-type zinc finger-containing protein 1	220.225	0.990832	2.96483
Q9BXS4	TMEM59 C1orf8 HSPC001 UNQ169/PRO195	Transmembrane protein 59 (Liver membrane-bound protein)	36.223	1.03753	0.862979
Q15054	POLD3 KIAA0039	DNA polymerase delta subunit 3 (DNA polymerase delta subunit p66)	51.4	0.847227	1.03753
A0AVF1	TTC26 IFT56	Intraflagellar transport protein 56 (Tetratricopeptide repeat protein 26) (TPR repeat protein 26)	64.177	1.00925	0.972747
Q9Y3F4	STRAP MAWD UNRIP	Serine-threonine kinase receptor-associated protein (MAP activator with WD repeats) (UNR-interacting protein) (WD-40 repeat protein PT-WD)	38.438	0.963829	0.972747
Q12849	GRSF1	G-rich sequence factor 1 (GRSF-1)	53.1258	1.01859	0.954993
Q13158	FADD MORT1 GIG3	FAS-associated death domain protein (FAS-associating death domain-containing protein) (Growth-inhibiting gene 3 protein) (Mediator of receptor induced toxicity) (Protein FADD)	23.2791	0.903649	0.981748
P07311	ACYP1 ACYPE	Acylphosphatase-1 (EC 3.6.1.7) (Acylphosphatase, erythrocyte isozyme) (Acylphosphatase, organ-common type isozyme) (Acylphosphate phosphohydrolase 1)	11.2608	1.08643	1.10662
Q9Y3C0	CCDC53 AD-016 CGI-116 x0009	WASH complex subunit CCDC53 (Coiled-coil domain-containing protein 53)	21.1725	1.02802	0.83946
O95630	STAMBP AMSH	STAM-binding protein (EC 3.4.19.-) (Associated molecule with the SH3 domain of STAM) (Endosome-associated ubiquitin isopeptidase)	48.0765	1.08643	1
P62899	RPL31	60S ribosomal protein L31	14.4628	1.02802	0.963829
Q9H9J2	MRPL44	39S ribosomal protein L44, mitochondrial (L44mt) (MRP-L44) (EC 3.1.26.-)	37.535	0.954993	1
Q6UXY8	TMC5 UNQ8238/PRO33604	Transmembrane channel-like protein 5	114.796	1	1.01859
Q9UBI6	GNG12	Guanine nucleotide-binding protein G(I)/G(S)/G(O) subunit gamma-12	8.0061	1.0666	1.13763
O60344	ECE2 KIAA0604 UNQ403/PRO740	Endothelin-converting enzyme 2 (ECE-2) [Includes: Methyltransferase-like region (EC 2.1.1.-); Endothelin-converting enzyme 2 region (EC 3.4.24.71)]	99.7726	0.912011	0.954993
P62910	RPL32 PP9932	60S ribosomal protein L32	15.8597	1.01859	0.972747
Q15050	RRS1 KIAA0112 RRR	Ribosome biogenesis regulatory protein homolog	41.1931	1	0.895365
Q9UNH7	SNX6	Sorting nexin-6 (TRAF4-associated factor 2) [Cleaved into: Sorting nexin-6, N-terminally processed]	46.6483	1.02802	0.887156
P62258	YWHAE	14-3-3 protein epsilon (14-3-3E)	29.1736	0.972747	0.981748
Q9H6T3	RPAP3	RNA polymerase II-associated protein 3	75.7179	0.990832	1.04713
P56545	CTBP2	C-terminal-binding protein 2 (CtBP2)	48.9444	1.09648	1.01859
Q96C36	PYCR2	Pyrroline-5-carboxylate reductase 2 (P5C reductase 2) (P5CR 2) (EC 1.5.1.2)	33.6368	1.11686	0.981748
Q8NFH4	NUP37	Nucleoporin Nup37 (p37) (Nup107-160 subcomplex subunit Nup37)	36.7074	0.946237	0.937562
Q8IXI2	RHOT1 ARHT1	Mitochondrial Rho GTPase 1 (MIRO-1) (hMiro-1) (EC 3.6.5.-) (Rac-GTP-binding protein-like protein) (Ras homolog gene family member T1)	70.7835	0.981748	1.14815
Q8IWS0	PHF6 CENP-31 KIAA1823	PHD finger protein 6 (PHD-like zinc finger protein)	41.2902	0.981748	0.744732
Q7Z6M1	RABEPK RAB9P40	Rab9 effector protein with kelch motifs (40 kDa Rab9 effector protein) (p40)	40.5644	1.01859	1.00925
P82094	TMF1 ARA160	TATA element modulatory factor (TMF) (Androgen receptor coactivator 160 kDa protein) (Androgen receptor-associated protein of 160 kDa)	122.841	0.92045	1.18032
P61158	ACTR3 ARP3	Actin-related protein 3 (Actin-like protein 3)	47.3708	1	1.03753
Q9ULC5	ACSL5 ACS5 FACL5 UNQ633/PRO1250	Long-chain-fatty-acid--CoA ligase 5 (EC 6.2.1.3) (Long-chain acyl-CoA synthetase 5) (LACS 5)	75.9901	1.02802	1.01859
Q01844	EWSR1 EWS	RNA-binding protein EWS (EWS oncogene) (Ewing sarcoma breakpoint region 1 protein)	68.4782	0.809096	0.903649
Q99943	AGPAT1 G15	1-acyl-sn-glycerol-3-phosphate acyltransferase alpha (EC 2.3.1.51) (1-acylglycerol-3-phosphate O-acyltransferase 1) (1-AGP acyltransferase 1) (1-AGPAT 1) (Lysophosphatidic acid acyltransferase alpha) (LPAAT-alpha) (Protein G15)	31.7163	1.07647	1.30617
P26196	DDX6 HLR2 RCK	Probable ATP-dependent RNA helicase DDX6 (EC 3.6.4.13) (ATP-dependent RNA helicase p54) (DEAD box protein 6) (Oncogene RCK)	54.4164	1.20226	0.879022
O95793	STAU1 STAU	Double-stranded RNA-binding protein Staufen homolog 1	63.1819	1.20226	0.469894
Q9BZL1	UBL5	Ubiquitin-like protein 5	8.54688	1.01859	1.22462
O43760	SYNGR2 UNQ352/PRO615	Synaptogyrin-2 (Cellugyrin)	24.8098	1.02802	0.928966
Q9UKD2	MRTO4 C1orf33 MRT4	mRNA turnover protein 4 homolog (Ribosome assembly factor MRTO4)	27.5603	1.35519	1.1695
P13010	XRCC5 G22P2	X-ray repair cross-complementing protein 5 (EC 3.6.4.-) (86 kDa subunit of Ku antigen) (ATP-dependent DNA helicase 2 subunit 2) (ATP-dependent DNA helicase II 80 kDa subunit) (CTC box-binding factor 85 kDa subunit) (CTC85) (CTCBF) (DNA repair protein XRCC5) (Ku80) (Ku86) (Lupus Ku autoantigen protein p86) (Nuclear factor IV) (Thyroid-lupus autoantigen) (TLAA) (X-ray repair complementing defective…	82.7038	0.685488	1.40605
P31937	HIBADH	3-hydroxyisobutyrate dehydrogenase, mitochondrial (HIBADH) (EC 1.1.1.31)	35.3285	0.990832	1.02802
Q9Y6K5	OAS3 P/OKcl.4	2'-5'-oligoadenylate synthase 3 ((2-5')oligo(A) synthase 3) (2-5A synthase 3) (EC 2.7.7.84) (p100 OAS) (p100OAS)	121.169	0.981748	1.00925
Q8WTV0	SCARB1 CD36L1 CLA1	Scavenger receptor class B member 1 (SRB1) (CD36 and LIMPII analogous 1) (CLA-1) (CD36 antigen-like 1) (Collagen type I receptor, thrombospondin receptor-like 1) (SR-BI) (CD antigen CD36)	60.8774	1.00925	1.27057
Q9Y3B8	REXO2 SFN SMFN CGI-114	Oligoribonuclease, mitochondrial (EC 3.1.-.-) (RNA exonuclease 2 homolog) (Small fragment nuclease)	26.8325	0.937562	0.928966
O43291	SPINT2 HAI2 KOP	Kunitz-type protease inhibitor 2 (Hepatocyte growth factor activator inhibitor type 2) (HAI-2) (Placental bikunin)	28.2279	0.895365	1.00925
O75131	CPNE3 CPN3 KIAA0636	Copine-3 (Copine III)	60.1302	1.04713	1.6293
O75530	EED	Polycomb protein EED (hEED) (WD protein associating with integrin cytoplasmic tails 1) (WAIT-1)	50.1972	0.887156	0.549541
P35250	RFC2	Replication factor C subunit 2 (Activator 1 40 kDa subunit) (A1 40 kDa subunit) (Activator 1 subunit 2) (Replication factor C 40 kDa subunit) (RF-C 40 kDa subunit) (RFC40)	39.1569	0.92045	0.831764
P60510	PPP4C PPP4 PPX	Serine/threonine-protein phosphatase 4 catalytic subunit (PP4C) (Pp4) (EC 3.1.3.16) (Protein phosphatase X) (PP-X)	35.0796	0.937562	0.879022
Q9Y2L5	TRAPPC8 KIAA1012	Trafficking protein particle complex subunit 8 (Protein TRS85 homolog)	160.996	1.09648	0.990832
Q6GMV3	PTRHD1 C2orf79	Putative peptidyl-tRNA hydrolase PTRHD1 (EC 3.1.1.29) (Peptidyl-tRNA hydrolase domain-containing protein 1)	15.8053	0.847227	0.809096
Q00325	SLC25A3 PHC OK/SW-cl.48	Phosphate carrier protein, mitochondrial (Phosphate transport protein) (PTP) (Solute carrier family 25 member 3)	40.0945	0.954993	1.03753
O75348	ATP6V1G1 ATP6G ATP6G1 ATP6J	V-type proton ATPase subunit G 1 (V-ATPase subunit G 1) (V-ATPase 13 kDa subunit 1) (Vacuolar proton pump subunit G 1) (Vacuolar proton pump subunit M16)	13.7574	0.903649	1.24738
Q9UL33	TRAPPC2L HSPC126	Trafficking protein particle complex subunit 2-like protein	16.1455	1.21339	0.895365
Q96I99	SUCLG2	Succinyl-CoA ligase [GDP-forming] subunit beta, mitochondrial (EC 6.2.1.4) (GTP-specific succinyl-CoA synthetase subunit beta) (Succinyl-CoA synthetase beta-G chain) (SCS-betaG)	46.5102	1.02802	1.03753
P49354	FNTA	Protein farnesyltransferase/geranylgeranyltransferase type-1 subunit alpha (EC 2.5.1.58) (EC 2.5.1.59) (CAAX farnesyltransferase subunit alpha) (FTase-alpha) (Ras proteins prenyltransferase subunit alpha) (Type I protein geranyl-geranyltransferase subunit alpha) (GGTase-I-alpha)	44.4083	0.972747	1
Q9NQ29	LUC7L LUC7L1	Putative RNA-binding protein Luc7-like 1 (Putative SR protein LUC7B1) (SR+89)	43.7275	0.928966	0.912011
Q9Y450	HBS1L HBS1 KIAA1038	HBS1-like protein (ERFS)	75.4724	1.0666	1.00925
O14908	GIPC1 C19orf3 GIPC RGS19IP1	PDZ domain-containing protein GIPC1 (GAIP C-terminus-interacting protein) (RGS-GAIP-interacting protein) (RGS19-interacting protein 1) (Synectin) (Tax interaction protein 2) (TIP-2)	36.0489	1.09648	1.24738
Q00610	CLTC CLH17 CLTCL2 KIAA0034	Clathrin heavy chain 1 (Clathrin heavy chain on chromosome 17) (CLH-17)	191.613	1	1.00925
Q13637	RAB32	Ras-related protein Rab-32	24.9971	0.981748	1.1695
Q9BZF1	OSBPL8 KIAA1451 ORP8 OSBP10	Oxysterol-binding protein-related protein 8 (ORP-8) (OSBP-related protein 8)	101.195	1.05682	1.07647
Q9P2X0	DPM3	Dolichol-phosphate mannosyltransferase subunit 3 (Dolichol-phosphate mannose synthase subunit 3) (DPM synthase subunit 3) (Dolichyl-phosphate beta-D-mannosyltransferase subunit 3) (Mannose-P-dolichol synthase subunit 3) (MPD synthase subunit 3) (Prostin-1)	10.0936	0.928966	0.912011
P51570	GALK1 GALK	Galactokinase (EC 2.7.1.6) (Galactose kinase)	42.2718	0.731139	0.272898
P31689	DNAJA1 DNAJ2 HDJ2 HSJ2 HSPF4	DnaJ homolog subfamily A member 1 (DnaJ protein homolog 2) (HSDJ) (Heat shock 40 kDa protein 4) (Heat shock protein J2) (HSJ-2) (Human DnaJ protein 2) (hDj-2)	44.868	1.34276	2.48886
Q92769	HDAC2	Histone deacetylase 2 (HD2) (EC 3.5.1.98)	55.3639	0.972747	0.972747
Q6UXN9	WDR82 TMEM113 WDR82A UNQ9342/PRO34047	WD repeat-containing protein 82 (Protein TMEM113) (Swd2)	35.0787	0.981748	1.07647
P61769	B2M CDABP0092 HDCMA22P	Beta-2-microglobulin [Cleaved into: Beta-2-microglobulin form pI 5.3]	13.7144	0.946237	0.912011
P10398	ARAF ARAF1 PKS PKS2	Serine/threonine-protein kinase A-Raf (EC 2.7.11.1) (Proto-oncogene A-Raf) (Proto-oncogene A-Raf-1) (Proto-oncogene Pks)	67.5848	1	1.14815
Q8N4Q0	ZADH2	Zinc-binding alcohol dehydrogenase domain-containing protein 2 (EC 1.-.-.-)	40.1401	0.981748	0.83946
Q9NZ43	USE1 USE1L MDS032	Vesicle transport protein USE1 (Putative MAPK-activating protein PM26) (USE1-like protein) (p31)	29.3708	1	1.14815
O75190	DNAJB6 HSJ2 MRJ MSJ1	DnaJ homolog subfamily B member 6 (HHDJ1) (Heat shock protein J2) (HSJ-2) (MRJ) (MSJ-1)	36.0868	0.981748	0.879022
P19388	POLR2E	DNA-directed RNA polymerases I, II, and III subunit RPABC1 (RNA polymerases I, II, and III subunit ABC1) (DNA-directed RNA polymerase II 23 kDa polypeptide) (DNA-directed RNA polymerase II subunit E) (RPB5 homolog) (XAP4)	24.5511	0.972747	1.02802
Q9BVC6	TMEM109	Transmembrane protein 109 (Mitsugumin-23) (Mg23)	26.2096	1.40605	1.40605
P18084	ITGB5	Integrin beta-5	88.0533	1.08643	2.1677
Q8N5C6	SRBD1	S1 RNA-binding domain-containing protein 1	111.775	0.937562	0.672977
Q9Y2Z0	SUGT1	Protein SGT1 homolog (Protein 40-6-3) (Sgt1) (Suppressor of G2 allele of SKP1 homolog)	41.0238	0.963829	0.972747
O60678	PRMT3 HRMT1L3	Protein arginine N-methyltransferase 3 (EC 2.1.1.-) (Heterogeneous nuclear ribonucleoprotein methyltransferase-like protein 3)	59.8756	0.946237	1.09648
Q6YP21	KYAT3 CCBL2 KAT3	Kynurenine--oxoglutarate transaminase 3 (EC 2.6.1.7) (Cysteine-S-conjugate beta-lyase 2) (EC 4.4.1.13) (Kynurenine aminotransferase 3) (Kynurenine aminotransferase III) (KATIII) (Kynurenine--glyoxylate transaminase) (EC 2.6.1.63) (Kynurenine--oxoglutarate transaminase III)	51.3999	0.981748	1.35519
Q92621	NUP205 C7orf14 KIAA0225	Nuclear pore complex protein Nup205 (205 kDa nucleoporin) (Nucleoporin Nup205)	227.919	0.963829	1.07647
Q71DI3	HIST2H3A; HIST2H3C H3F2 H3FM; HIST2H3D	Histone H3.2 (Histone H3/m) (Histone H3/o)	15.3879	0.809096	0.801678
P56134	ATP5J2 ATP5JL	ATP synthase subunit f, mitochondrial	10.9178	1.04713	0.963829
P42695	NCAPD3 CAPD3 KIAA0056	Condensin-2 complex subunit D3 (Non-SMC condensin II complex subunit D3) (hCAP-D3)	168.889	1	0.928966
Q9NPA0	EMC7 C11orf3 C15orf24 HT022 UNQ905/PRO1926	ER membrane protein complex subunit 7	26.4704	1	0.879022
Q9P0I2	EMC3 TMEM111	ER membrane protein complex subunit 3 (Transmembrane protein 111)	29.9518	1.02802	1.00925
Q5TBC7	BCL2L15 C1orf178	Bcl-2-like protein 15 (Bcl2-L-15)	17.725	1	0.787046
P48047	ATP5O ATPO	ATP synthase subunit O, mitochondrial (Oligomycin sensitivity conferral protein) (OSCP)	23.2771	0.990832	0.92045
Q9H7D7	WDR26 CDW2 MIP2 PRO0852	WD repeat-containing protein 26 (CUL4- and DDB1-associated WDR protein 2) (Myocardial ischemic preconditioning up-regulated protein 2)	72.1234	0.946237	1.00925
Q8WYA6	CTNNBL1 C20orf33 PP8304	Beta-catenin-like protein 1 (Nuclear-associated protein) (NAP) (Testis development protein NYD-SP19)	65.1728	0.954993	0.963829
Q16540	MRPL23 L23MRP RPL23L	39S ribosomal protein L23, mitochondrial (L23mt) (MRP-L23) (L23 mitochondrial-related protein) (Ribosomal protein L23-like)	17.7811	1.19124	1.15878
Q9Y333	LSM2 C6orf28 G7B	U6 snRNA-associated Sm-like protein LSm2 (Protein G7b) (Small nuclear ribonuclear protein D homolog) (snRNP core Sm-like protein Sm-x5)	10.8344	1.22462	0.765597
Q9BZI7	UPF3B RENT3B UPF3X	Regulator of nonsense transcripts 3B (Nonsense mRNA reducing factor 3B) (Up-frameshift suppressor 3 homolog B) (hUpf3B) (Up-frameshift suppressor 3 homolog on chromosome X) (hUpf3p-X)	57.7616	0.946237	1.00925
Q9NY59	SMPD3	Sphingomyelin phosphodiesterase 3 (EC 3.1.4.12) (Neutral sphingomyelinase 2) (nSMase-2) (nSMase2) (Neutral sphingomyelinase II)	71.0801	1	0.879022
Q8NEB9	PIK3C3 VPS34	Phosphatidylinositol 3-kinase catalytic subunit type 3 (PI3-kinase type 3) (PI3K type 3) (PtdIns-3-kinase type 3) (EC 2.7.1.137) (Phosphatidylinositol 3-kinase p100 subunit) (Phosphoinositide-3-kinase class 3) (hVps34)	101.549	0.990832	0.758578
Q9NW97	TMEM51 C1orf72	Transmembrane protein 51	27.7591	0.972747	0.539511
Q96HR3	MED30 THRAP6 TRAP25	Mediator of RNA polymerase II transcription subunit 30 (Mediator complex subunit 30) (TRAP/Mediator complex component TRAP25) (Thyroid hormone receptor-associated protein 6) (Thyroid hormone receptor-associated protein complex 25 kDa component) (Trap25)	20.2771	0.972747	1.14815
Q96S82	UBL7 BMSCUBP SB132	Ubiquitin-like protein 7 (Bone marrow stromal cell ubiquitin-like protein) (BMSC-UbP) (Ubiquitin-like protein SB132)	40.51	1.02802	1
P35573	AGL GDE	Glycogen debranching enzyme (Glycogen debrancher) [Includes: 4-alpha-glucanotransferase (EC 2.4.1.25) (Oligo-1,4-1,4-glucantransferase); Amylo-alpha-1,6-glucosidase (Amylo-1,6-glucosidase) (EC 3.2.1.33) (Dextrin 6-alpha-D-glucosidase)]	174.762	1	0.879022
P47712	PLA2G4A CPLA2 PLA2G4	Cytosolic phospholipase A2 (cPLA2) (Phospholipase A2 group IVA) [Includes: Phospholipase A2 (EC 3.1.1.4) (Phosphatidylcholine 2-acylhydrolase); Lysophospholipase (EC 3.1.1.5)]	85.2382	1.01859	0.972747
P28072	PSMB6 LMPY Y	Proteasome subunit beta type-6 (EC 3.4.25.1) (Macropain delta chain) (Multicatalytic endopeptidase complex delta chain) (Proteasome delta chain) (Proteasome subunit Y)	25.3575	0.887156	1.59956
Q14558	PRPSAP1	Phosphoribosyl pyrophosphate synthase-associated protein 1 (PRPP synthase-associated protein 1) (39 kDa phosphoribosypyrophosphate synthase-associated protein) (PAP39)	39.3933	1.01859	0.954993
Q4G0J3	LARP7 HDCMA18P	La-related protein 7 (La ribonucleoprotein domain family member 7) (P-TEFb-interaction protein for 7SK stability) (PIP7S)	66.8982	0.912011	0.928966
Q9Y6N5	SQRDL CGI-44	Sulfide:quinone oxidoreductase, mitochondrial (SQOR) (EC 1.8.5.-)	49.9603	0.990832	1.08643
Q96T60	PNKP	Bifunctional polynucleotide phosphatase/kinase (DNA 5'-kinase/3'-phosphatase) (Polynucleotide kinase-3'-phosphatase) [Includes: Polynucleotide 3'-phosphatase (EC 3.1.3.32) (2'(3')-polynucleotidase); Polynucleotide 5'-hydroxyl-kinase (EC 2.7.1.78)]	57.0759	1.08643	1.11686
Q05086	UBE3A E6AP EPVE6AP HPVE6A	Ubiquitin-protein ligase E3A (EC 6.3.2.-) (E6AP ubiquitin-protein ligase) (Human papillomavirus E6-associated protein) (Oncogenic protein-associated protein E6-AP) (Renal carcinoma antigen NY-REN-54)	100.687	1.10662	1.03753
Q9Y678	COPG1 COPG	Coatomer subunit gamma-1 (Gamma-1-coat protein) (Gamma-1-COP)	97.7173	1.30617	1.83654
Q00688	FKBP3 FKBP25	Peptidyl-prolyl cis-trans isomerase FKBP3 (PPIase FKBP3) (EC 5.2.1.8) (25 kDa FK506-binding protein) (25 kDa FKBP) (FKBP-25) (FK506-binding protein 3) (FKBP-3) (Immunophilin FKBP25) (Rapamycin-selective 25 kDa immunophilin) (Rotamase)	25.1767	0.879022	1.08643
P86791	CCZ1 C7orf28A CGI-43	Vacuolar fusion protein CCZ1 homolog	55.8657	0.946237	1.11686
Q9UIC8	LCMT1 LCMT CGI-68	Leucine carboxyl methyltransferase 1 (EC 2.1.1.233) (Protein-leucine O-methyltransferase) ([Phosphatase 2A protein]-leucine-carboxy methyltransferase 1)	38.3787	1.00925	1.14815
P62241	RPS8 OK/SW-cl.83	40S ribosomal protein S8	24.205	0.801678	1.35519
Q14008	CKAP5 KIAA0097	Cytoskeleton-associated protein 5 (Colonic and hepatic tumor overexpressed gene protein) (Ch-TOG)	225.492	1.04713	0.855067
P30740	SERPINB1 ELANH2 MNEI PI2	Leukocyte elastase inhibitor (LEI) (Monocyte/neutrophil elastase inhibitor) (EI) (M/NEI) (Peptidase inhibitor 2) (PI-2) (Serpin B1)	42.7414	1.00925	1
Q86VM9	ZC3H18 NHN1	Zinc finger CCCH domain-containing protein 18 (Nuclear protein NHN1)	106.377	0.972747	0.990832
Q13098	GPS1 COPS1 CSN1	COP9 signalosome complex subunit 1 (SGN1) (Signalosome subunit 1) (G protein pathway suppressor 1) (GPS-1) (JAB1-containing signalosome subunit 1) (Protein MFH)	55.536	0.990832	1.05682
Q92538	GBF1 KIAA0248	Golgi-specific brefeldin A-resistance guanine nucleotide exchange factor 1 (BFA-resistant GEF 1)	206.444	1.10662	3.83707
Q13085	ACACA ACAC ACC1 ACCA	Acetyl-CoA carboxylase 1 (ACC1) (EC 6.4.1.2) (ACC-alpha) [Includes: Biotin carboxylase (EC 6.3.4.14)]	265.552	1.01859	1.01859
Q96A33	CCDC47 GK001 MSTP041 PSEC0077	Coiled-coil domain-containing protein 47	55.8735	1.1272	0.855067
Q9P003	CNIH4 HSPC163	Protein cornichon homolog 4 (CNIH-4) (Cornichon family AMPA receptor auxiliary protein 4)	16.0932	1	2.35505
P26373	RPL13 BBC1 OK/SW-cl.46	60S ribosomal protein L13 (Breast basic conserved protein 1)	24.2613	0.963829	0.963829
Q86UK7	ZNF598	Zinc finger protein 598	98.6361	0.928966	0.946237
O43169	CYB5B CYB5M OMB5	Cytochrome b5 type B (Cytochrome b5 outer mitochondrial membrane isoform)	16.332	0.887156	0.654636
Q8IYS1	PM20D2 ACY1L2	Peptidase M20 domain-containing protein 2 (Aminoacylase-1-like protein 2)	47.7757	1.02802	1.01859
P07741	APRT	Adenine phosphoribosyltransferase (APRT) (EC 2.4.2.7)	19.6075	0.83946	4.28548
P05452	CLEC3B TNA	Tetranectin (TN) (C-type lectin domain family 3 member B) (Plasminogen kringle 4-binding protein)	22.5367	1	0.981748
Q8N7H5	PAF1 PD2	RNA polymerase II-associated factor 1 homolog (hPAF1) (Pancreatic differentiation protein 2)	59.9752	1.04713	1.04713
Q9Y696	CLIC4	Chloride intracellular channel protein 4 (Intracellular chloride ion channel protein p64H1)	28.7718	1.15878	1.40605
Q9NV06	DCAF13 WDSOF1 HSPC064	DDB1- and CUL4-associated factor 13 (WD repeat and SOF domain-containing protein 1)	51.4018	1.00925	0.990832
P29692	EEF1D EF1D	Elongation factor 1-delta (EF-1-delta) (Antigen NY-CO-4)	31.1216	1.19124	1.8197
Q8WUD4	CCDC12	Coiled-coil domain-containing protein 12	19.1806	1.02802	0.731139
P53999	SUB1 PC4 RPO2TC1	Activated RNA polymerase II transcriptional coactivator p15 (Positive cofactor 4) (PC4) (SUB1 homolog) (p14)	14.3952	0.928966	0.772681
P62304	SNRPE	Small nuclear ribonucleoprotein E (snRNP-E) (Sm protein E) (Sm-E) (SmE)	10.8036	0.981748	1.03753
Q96EE3	SEH1L SEC13L SEH1	Nucleoporin SEH1 (Nup107-160 subcomplex subunit SEH1) (SEC13-like protein)	39.6483	1.04713	0.937562
P22695	UQCRC2	Cytochrome b-c1 complex subunit 2, mitochondrial (Complex III subunit 2) (Core protein II) (Ubiquinol-cytochrome-c reductase complex core protein 2)	48.4426	1.00925	1.00925
Q7Z417	NUFIP2 KIAA1321 PIG1	Nuclear fragile X mental retardation-interacting protein 2 (82 kDa FMRP-interacting protein) (82-FIP) (Cell proliferation-inducing gene 1 protein) (FMRP-interacting protein 2)	76.1209	0.963829	1.03753
Q9H269	VPS16	Vacuolar protein sorting-associated protein 16 homolog (hVPS16)	94.6927	1	0.990832
Q9Y6M9	NDUFB9 LYRM3 UQOR22	NADH dehydrogenase [ubiquinone] 1 beta subcomplex subunit 9 (Complex I-B22) (CI-B22) (LYR motif-containing protein 3) (NADH-ubiquinone oxidoreductase B22 subunit)	21.8307	1.38038	2.12814
Q9C0E8	LNP KIAA1715	Protein lunapark	47.7394	1.02802	5.05825
P62917	RPL8	60S ribosomal protein L8	28.0245	0.990832	1
Q9H254	SPTBN4 KIAA1642 SPTBN3	Spectrin beta chain, non-erythrocytic 4 (Beta-IV spectrin) (Spectrin, non-erythroid beta chain 3)	288.983	0.928966	2.12814
Q9HBR0	SLC38A10 PP1744	Putative sodium-coupled neutral amino acid transporter 10 (Solute carrier family 38 member 10)	119.762	0.963829	1.20226
Q9Y2Z9	COQ6 CGI-10	Ubiquinone biosynthesis monooxygenase COQ6, mitochondrial (EC 1.14.13.-) (Coenzyme Q10 monooxygenase 6)	50.8694	0.972747	0.937562
Q9ULZ3	PYCARD ASC CARD5 TMS1	Apoptosis-associated speck-like protein containing a CARD (hASC) (Caspase recruitment domain-containing protein 5) (PYD and CARD domain-containing protein) (Target of methylation-induced silencing 1)	21.6266	1.18032	2.99226
Q8WVB6	CHTF18 C16orf41 CTF18	Chromosome transmission fidelity protein 18 homolog (hCTF18) (CHL12)	107.382	0.963829	0.77983
Q6P3W7	SCYL2 CVAK104 KIAA1360	SCY1-like protein 2 (Coated vesicle-associated kinase of 104 kDa)	103.708	0.990832	0.928966
Q9Y2W2	WBP11 NPWBP SIPP1 SNP70	WW domain-binding protein 11 (WBP-11) (Npw38-binding protein) (NpwBP) (SH3 domain-binding protein SNP70) (Splicing factor that interacts with PQBP-1 and PP1)	69.997	0.972747	0.83946
Q86SX6	GLRX5 C14orf87	Glutaredoxin-related protein 5, mitochondrial (Monothiol glutaredoxin-5)	16.6278	0.870964	0.990832
P49643	PRIM2 PRIM2A	DNA primase large subunit (EC 2.7.7.-) (DNA primase 58 kDa subunit) (p58)	58.8054	0.946237	0.879022
Q9UNF1	MAGED2 BCG1	Melanoma-associated antigen D2 (11B6) (Breast cancer-associated gene 1 protein) (BCG-1) (Hepatocellular carcinoma-associated protein JCL-1) (MAGE-D2 antigen)	64.9535	1	1.0666
Q04695	KRT17	Keratin, type I cytoskeletal 17 (39.1) (Cytokeratin-17) (CK-17) (Keratin-17) (K17)	48.1053	1.08643	0.981748
Q8TE77	SSH3 SSH3L	Protein phosphatase Slingshot homolog 3 (EC 3.1.3.16) (EC 3.1.3.48) (SSH-like protein 3) (SSH-3L) (hSSH-3L)	72.995	1	1.09648
Q9UPN9	TRIM33 KIAA1113 RFG7 TIF1G	E3 ubiquitin-protein ligase TRIM33 (EC 6.3.2.-) (Ectodermin homolog) (RET-fused gene 7 protein) (Protein Rfg7) (Transcription intermediary factor 1-gamma) (TIF1-gamma) (Tripartite motif-containing protein 33)	122.532	0.981748	0.737904
P11802	CDK4	Cyclin-dependent kinase 4 (EC 2.7.11.22) (Cell division protein kinase 4) (PSK-J3)	33.7296	0.972747	0.990832
P82970	HMGN5 NSBP1	High mobility group nucleosome-binding domain-containing protein 5 (Nucleosome-binding protein 1)	31.5245	0.990832	1.1695
P36639	NUDT1 MTH1	7,8-dihydro-8-oxoguanine triphosphatase (EC 3.6.1.55) (2-hydroxy-dATP diphosphatase) (EC 3.6.1.56) (8-oxo-dGTPase) (Nucleoside diphosphate-linked moiety X motif 1) (Nudix motif 1)	22.5195	0.972747	1.11686
P07203	GPX1	Glutathione peroxidase 1 (GPx-1) (GSHPx-1) (EC 1.11.1.9) (Cellular glutathione peroxidase)	22.041	0.963829	0.912011
O75976	CPD	Carboxypeptidase D (EC 3.4.17.22) (Metallocarboxypeptidase D) (gp180)	152.93	1.01859	1.1272
Q9H3P7	ACBD3 GCP60 GOCAP1 GOLPH1	Golgi resident protein GCP60 (Acyl-CoA-binding domain-containing protein 3) (Golgi complex-associated protein 1) (GOCAP1) (Golgi phosphoprotein 1) (GOLPH1) (PBR- and PKA-associated protein 7) (Peripheral benzodiazepine receptor-associated protein PAP7) [Cleaved into: Golgi resident protein GCP60, N-terminally processed]	60.593	0.972747	0.990832
Q9UNI6	DUSP12	Dual specificity protein phosphatase 12 (EC 3.1.3.16) (EC 3.1.3.48) (Dual specificity tyrosine phosphatase YVH1)	37.687	0.954993	1.05682
Q9Y305	ACOT9 CGI-16	Acyl-coenzyme A thioesterase 9, mitochondrial (Acyl-CoA thioesterase 9) (EC 3.1.2.-) (Acyl-CoA thioester hydrolase 9)	49.9013	0.963829	0.870964
P30044	PRDX5 ACR1 SBBI10	Peroxiredoxin-5, mitochondrial (EC 1.11.1.15) (Alu corepressor 1) (Antioxidant enzyme B166) (AOEB166) (Liver tissue 2D-page spot 71B) (PLP) (Peroxiredoxin V) (Prx-V) (Peroxisomal antioxidant enzyme) (TPx type VI) (Thioredoxin peroxidase PMP20) (Thioredoxin reductase)	22.0862	0.895365	0.937562
Q9H2G2	SLK KIAA0204 STK2	STE20-like serine/threonine-protein kinase (STE20-like kinase) (hSLK) (EC 2.7.11.1) (CTCL tumor antigen se20-9) (STE20-related serine/threonine-protein kinase) (STE20-related kinase) (Serine/threonine-protein kinase 2)	142.694	0.928966	0.469894
P02452	COL1A1	Collagen alpha-1(I) chain (Alpha-1 type I collagen)	138.941	1.01859	0.772681
Q8TEA8	DTD1 C20orf88 DUEB HARS2	D-tyrosyl-tRNA(Tyr) deacylase 1 (EC 3.1.-.-) (DNA-unwinding element-binding protein B) (DUE-B) (Histidyl-tRNA synthase-related)	23.4234	1.01859	2.03236
Q9UNE7	STUB1 CHIP PP1131	E3 ubiquitin-protein ligase CHIP (EC 6.3.2.-) (Antigen NY-CO-7) (CLL-associated antigen KW-8) (Carboxy terminus of Hsp70-interacting protein) (STIP1 homology and U box-containing protein 1)	34.8559	0.981748	0.963829
O94842	TOX4 C14orf92 KIAA0737	TOX high mobility group box family member 4 (Epidermal Langerhans cell protein LCP1)	66.1944	1.01859	0.457088
Q8TCT9	HM13 H13 IMP1 PSL3 SPP MSTP086	Minor histocompatibility antigen H13 (EC 3.4.23.-) (Intramembrane protease 1) (IMP-1) (IMPAS-1) (hIMP1) (Presenilin-like protein 3) (Signal peptide peptidase)	41.4879	0.954993	1.20226
Q16822	PCK2 PEPCK2	Phosphoenolpyruvate carboxykinase [GTP], mitochondrial (PEPCK-M) (EC 4.1.1.32)	70.7294	0.758578	1.51356
P27338	MAOB	Amine oxidase [flavin-containing] B (EC 1.4.3.4) (Monoamine oxidase type B) (MAO-B)	58.7625	1.08643	0.887156
Q9BWF3	RBM4 RBM4A	RNA-binding protein 4 (Lark homolog) (hLark) (RNA-binding motif protein 4) (RNA-binding motif protein 4a)	40.3134	0.963829	0.954993
Q15796	SMAD2 MADH2 MADR2	Mothers against decapentaplegic homolog 2 (MAD homolog 2) (Mothers against DPP homolog 2) (JV18-1) (Mad-related protein 2) (hMAD-2) (SMAD family member 2) (SMAD 2) (Smad2) (hSMAD2)	52.3058	0.963829	1.58489
Q8IXK0	PHC2 EDR2 PH2	Polyhomeotic-like protein 2 (hPH2) (Early development regulatory protein 2)	90.7124	1.01859	0.394457
Q8TD06	AGR3 BCMP11 PDIA18 UNQ642/PRO1272	Anterior gradient protein 3 (AG-3) (AG3) (hAG-3) (Anterior gradient 3 homolog) (Breast cancer membrane protein 11) (Protein disulfide isomerase family A, member 18)	19.1712	1.23595	1.13763
Q9HB21	PLEKHA1 TAPP1	Pleckstrin homology domain-containing family A member 1 (PH domain-containing family A member 1) (Tandem PH domain-containing protein 1) (TAPP-1)	45.5532	1.10662	1.03753
P00533	EGFR ERBB ERBB1 HER1	Epidermal growth factor receptor (EC 2.7.10.1) (Proto-oncogene c-ErbB-1) (Receptor tyrosine-protein kinase erbB-1)	134.276	1.28233	2.44343
Q9Y6Y0	IVNS1ABP ARA3 FLARA3 KIAA0850 NS1 NS1BP HSPC068	Influenza virus NS1A-binding protein (NS1-BP) (NS1-binding protein) (Aryl hydrocarbon receptor-associated protein 3)	71.7288	0.937562	0.870964
Q8IX12	CCAR1 CARP1 DIS	Cell division cycle and apoptosis regulator protein 1 (Cell cycle and apoptosis regulatory protein 1) (CARP-1) (Death inducer with SAP domain)	132.82	1	1.33045
Q8IWX8	CHERP DAN26 SCAF6	Calcium homeostasis endoplasmic reticulum protein (ERPROT 213-21) (SR-related CTD-associated factor 6)	103.702	1.0666	0.496592
Q96A26	FAM162A C3orf28 E2IG5 DC16 FWP001	Protein FAM162A (E2-induced gene 5 protein) (Growth and transformation-dependent protein) (HGTD-P)	17.3422	1	0.870964
Q9H4A3	WNK1 HSN2 KDP KIAA0344 PRKWNK1	Serine/threonine-protein kinase WNK1 (EC 2.7.11.1) (Erythrocyte 65 kDa protein) (p65) (Kinase deficient protein) (Protein kinase lysine-deficient 1) (Protein kinase with no lysine 1) (hWNK1)	250.792	0.963829	1.10662
Q12768	KIAA0196	WASH complex subunit strumpellin (Strumpellin)	134.285	0.990832	0.724436
P50914	RPL14	60S ribosomal protein L14 (CAG-ISL 7)	23.4317	0.887156	1.03753
Q9Y6I3	EPN1	Epsin-1 (EH domain-binding mitotic phosphoprotein) (EPS-15-interacting protein 1)	60.2927	1	1.03753
O95336	PGLS	6-phosphogluconolactonase (6PGL) (EC 3.1.1.31)	27.5465	1.04713	0.862979
Q9NQ48	LZTFL1	Leucine zipper transcription factor-like protein 1	34.5919	0.954993	1.00925
Q9UHP3	USP25 USP21	Ubiquitin carboxyl-terminal hydrolase 25 (EC 3.4.19.12) (Deubiquitinating enzyme 25) (USP on chromosome 21) (Ubiquitin thioesterase 25) (Ubiquitin-specific-processing protease 25)	122.217	0.946237	1.08643
P42126	ECI1 DCI	Enoyl-CoA delta isomerase 1, mitochondrial (EC 5.3.3.8) (3,2-trans-enoyl-CoA isomerase) (Delta(3),Delta(2)-enoyl-CoA isomerase) (D3,D2-enoyl-CoA isomerase) (Dodecenoyl-CoA isomerase)	32.8156	1.04713	1.01859
Q9NR28	DIABLO SMAC	Diablo homolog, mitochondrial (Direct IAP-binding protein with low pI) (Second mitochondria-derived activator of caspase) (Smac)	27.1306	0.937562	0.981748
O95817	BAG3 BIS	BAG family molecular chaperone regulator 3 (BAG-3) (Bcl-2-associated athanogene 3) (Bcl-2-binding protein Bis) (Docking protein CAIR-1)	61.5943	0.937562	1.03753
P53582	METAP1 KIAA0094	Methionine aminopeptidase 1 (MAP 1) (MetAP 1) (EC 3.4.11.18) (Peptidase M 1)	43.2149	1	0.895365
Q9NRV9	HEBP1 HBP	Heme-binding protein 1 (p22HBP)	21.0969	1.00925	0.954993
O15371	EIF3D EIF3S7	Eukaryotic translation initiation factor 3 subunit D (eIF3d) (Eukaryotic translation initiation factor 3 subunit 7) (eIF-3-zeta) (eIF3 p66)	63.9723	0.990832	0.954993
Q7L2H7	EIF3M HFLB5 PCID1 GA17 PNAS-125	Eukaryotic translation initiation factor 3 subunit M (eIF3m) (Fetal lung protein B5) (hFL-B5) (PCI domain-containing protein 1)	42.5025	1.31826	2.0893
P63010	AP2B1 ADTB2 CLAPB1	AP-2 complex subunit beta (AP105B) (Adaptor protein complex AP-2 subunit beta) (Adaptor-related protein complex 2 subunit beta) (Beta-2-adaptin) (Beta-adaptin) (Clathrin assembly protein complex 2 beta large chain) (Plasma membrane adaptor HA2/AP2 adaptin beta subunit)	104.552	1.02802	1.23595
Q9BVT8	TMUB1 C7orf21 DULP HOPS SB144 UNQ763/PRO1555	Transmembrane and ubiquitin-like domain-containing protein 1 (Dendritic cell-derived ubiquitin-like protein) (DULP) (Hepatocyte odd protein shuttling protein) (Ubiquitin-like protein SB144) [Cleaved into: iHOPS]	26.261	0.92045	1.22462
Q5TZA2	CROCC KIAA0445	Rootletin (Ciliary rootlet coiled-coil protein)	228.521	1.11686	1.1695
Q13404	UBE2V1 CROC1 UBE2V UEV1 P/OKcl.19	Ubiquitin-conjugating enzyme E2 variant 1 (UEV-1) (CROC-1) (TRAF6-regulated IKK activator 1 beta Uev1A)	16.4949	0.946237	0.946237
P61006	RAB8A MEL RAB8	Ras-related protein Rab-8A (Oncogene c-mel)	23.668	0.954993	1.1272
Q16539	MAPK14 CSBP CSBP1 CSBP2 CSPB1 MXI2 SAPK2A	Mitogen-activated protein kinase 14 (MAP kinase 14) (MAPK 14) (EC 2.7.11.24) (Cytokine suppressive anti-inflammatory drug-binding protein) (CSAID-binding protein) (CSBP) (MAP kinase MXI2) (MAX-interacting protein 2) (Mitogen-activated protein kinase p38 alpha) (MAP kinase p38 alpha) (Stress-activated protein kinase 2a) (SAPK2a)	41.2929	1.01859	1.03753
Q9Y2V7	COG6 KIAA1134	Conserved oligomeric Golgi complex subunit 6 (COG complex subunit 6) (Component of oligomeric Golgi complex 6)	73.2784	0.912011	0.698232
Q9BSD7	NTPCR C1orf57	Cancer-related nucleoside-triphosphatase (NTPase) (EC 3.6.1.15) (Nucleoside triphosphate phosphohydrolase)	20.7129	0.862979	1.27057
P25208	NFYB HAP3	Nuclear transcription factor Y subunit beta (CAAT box DNA-binding protein subunit B) (Nuclear transcription factor Y subunit B) (NF-YB)	22.8311	0.954993	0.946237
Q8WVM7	STAG1 SA1	Cohesin subunit SA-1 (SCC3 homolog 1) (Stromal antigen 1)	144.426	1	0.787046
Q14562	DHX8 DDX8	ATP-dependent RNA helicase DHX8 (EC 3.6.4.13) (DEAH box protein 8) (RNA helicase HRH1)	139.313	1.01859	1.34276
Q14134	TRIM29 ATDC	Tripartite motif-containing protein 29 (Ataxia telangiectasia group D-associated protein)	65.8342	1.01859	1.24738
P18615	NELFE RD RDBP	Negative elongation factor E (NELF-E) (RNA-binding protein RD)	43.2393	0.972747	0.903649
P63244	RACK1 GNB2L1 HLC7 PIG21	Receptor of activated protein C kinase 1 (Cell proliferation-inducing gene 21 protein) (Guanine nucleotide-binding protein subunit beta-2-like 1) (Guanine nucleotide-binding protein subunit beta-like protein 12.3) (Human lung cancer oncogene 7 protein) (HLC-7) (Receptor for activated C kinase) [Cleaved into: Receptor of activated protein C kinase 1, N-terminally processed (Guanine nucleotide-bind…	35.0765	0.972747	0.954993
P82673	MRPS35 MRPS28 HDCMD11P MDS023 PSEC0213	28S ribosomal protein S35, mitochondrial (MRP-S35) (S35mt) (28S ribosomal protein S28, mitochondrial) (MRP-S28) (S28mt)	36.8439	1.07647	0.887156
Q99536	VAT1	Synaptic vesicle membrane protein VAT-1 homolog (EC 1.-.-.-)	41.92	1.01859	1.44544
O94925	GLS GLS1 KIAA0838	Glutaminase kidney isoform, mitochondrial (GLS) (EC 3.5.1.2) (K-glutaminase) (L-glutamine amidohydrolase)	73.4606	0.981748	0.990832
O94979	SEC31A KIAA0905 SEC31L1 HSPC275 HSPC334	Protein transport protein Sec31A (ABP125) (ABP130) (SEC31-like protein 1) (SEC31-related protein A) (Web1-like protein)	133.014	1.02802	1.00925
O75865	TRAPPC6A HSPC289	Trafficking protein particle complex subunit 6A (TRAPP complex subunit 6A)	17.6044	1.00925	1.51356
Q8WXF1	PSPC1 PSP1	Paraspeckle component 1 (Paraspeckle protein 1)	58.7432	0.787046	0.457088
P61962	DCAF7 HAN11 WDR68	DDB1- and CUL4-associated factor 7 (WD repeat-containing protein 68) (WD repeat-containing protein An11 homolog)	38.9258	1.00925	0.946237
Q9NUJ1	ABHD10	Mycophenolic acid acyl-glucuronide esterase, mitochondrial (EC 3.1.1.93) (Alpha/beta hydrolase domain-containing protein 10) (Abhydrolase domain-containing protein 10)	33.9322	1.0666	0.679204
Q9NQT5	EXOSC3 RRP40 CGI-102	Exosome complex component RRP40 (Exosome component 3) (Ribosomal RNA-processing protein 40) (p10)	29.5719	1.05682	1.04713
Q96N66	MBOAT7 BB1 LENG4 OACT7	Lysophospholipid acyltransferase 7 (LPLAT 7) (EC 2.3.1.-) (1-acylglycerophosphatidylinositol O-acyltransferase) (EC 2.3.1.n4) (Bladder and breast carcinoma-overexpressed gene 1 protein) (Leukocyte receptor cluster member 4) (Lysophosphatidylinositol acyltransferase) (LPIAT) (Lyso-PI acyltransferase) (Membrane-bound O-acyltransferase domain-containing protein 7) (O-acyltransferase domain-containin…	52.7643	0.928966	0.831764
O75376	NCOR1 KIAA1047	Nuclear receptor corepressor 1 (N-CoR) (N-CoR1)	270.208	0.990832	1.03753
P08581	MET	Hepatocyte growth factor receptor (HGF receptor) (EC 2.7.10.1) (HGF/SF receptor) (Proto-oncogene c-Met) (Scatter factor receptor) (SF receptor) (Tyrosine-protein kinase Met)	155.54	1.00925	1
Q96EC8	YIPF6	Protein YIPF6 (YIP1 family member 6)	26.2556	0.928966	0.772681
Q15363	TMED2 RNP24	Transmembrane emp24 domain-containing protein 2 (Membrane protein p24A) (p24) (p24 family protein beta-1) (p24beta1)	22.7611	1.00925	1.01859
Q9Y4E8	USP15 KIAA0529	Ubiquitin carboxyl-terminal hydrolase 15 (EC 3.4.19.12) (Deubiquitinating enzyme 15) (Ubiquitin thioesterase 15) (Ubiquitin-specific-processing protease 15) (Unph-2) (Unph4)	112.418	0.963829	1.08643
O94832	MYO1D KIAA0727	Unconventional myosin-Id	116.201	0.954993	0.990832
P14406	COX7A2 COX7AL	Cytochrome c oxidase subunit 7A2, mitochondrial (Cytochrome c oxidase subunit VIIa-liver/heart) (Cytochrome c oxidase subunit VIIa-L) (Cytochrome c oxidase subunit VIIaL)	9.39589	0.981748	0.83946
P19838	NFKB1	Nuclear factor NF-kappa-B p105 subunit (DNA-binding factor KBF1) (EBP-1) (Nuclear factor of kappa light polypeptide gene enhancer in B-cells 1) [Cleaved into: Nuclear factor NF-kappa-B p50 subunit]	105.355	0.887156	0.946237
Q9Y3T9	NOC2L NIR	Nucleolar complex protein 2 homolog (Protein NOC2 homolog) (NOC2-like protein) (Novel INHAT repressor)	84.9186	0.963829	1.67494
P31946	YWHAB	14-3-3 protein beta/alpha (Protein 1054) (Protein kinase C inhibitor protein 1) (KCIP-1) [Cleaved into: 14-3-3 protein beta/alpha, N-terminally processed]	28.0822	0.92045	0.744732
Q15427	SF3B4 SAP49	Splicing factor 3B subunit 4 (Pre-mRNA-splicing factor SF3b 49 kDa subunit) (SF3b50) (Spliceosome-associated protein 49) (SAP 49)	44.3855	1.0666	1.49969
Q8NBQ5	HSD17B11 DHRS8 PAN1B SDR16C2 PSEC0029 UNQ207/PRO233	Estradiol 17-beta-dehydrogenase 11 (EC 1.1.1.62) (17-beta-hydroxysteroid dehydrogenase 11) (17-beta-HSD 11) (17bHSD11) (17betaHSD11) (17-beta-hydroxysteroid dehydrogenase XI) (17-beta-HSD XI) (17betaHSDXI) (Cutaneous T-cell lymphoma-associated antigen HD-CL-03) (CTCL-associated antigen HD-CL-03) (Dehydrogenase/reductase SDR family member 8) (Retinal short-chain dehydrogenase/reductase 2) (retSDR2…	32.9355	0.954993	0.928966
P62070	RRAS2 TC21	Ras-related protein R-Ras2 (Ras-like protein TC21) (Teratocarcinoma oncogene)	23.3994	0.954993	0.895365
Q9Y2S2	CRYL1 CRY	Lambda-crystallin homolog (EC 1.1.1.45) (L-gulonate 3-dehydrogenase) (Gul3DH)	35.4189	0.981748	0.887156
P53618	COPB1 COPB MSTP026	Coatomer subunit beta (Beta-coat protein) (Beta-COP)	107.141	0.954993	1.72187
Q08378	GOLGA3	Golgin subfamily A member 3 (Golgi complex-associated protein of 170 kDa) (GCP170) (Golgin-160)	167.353	1.01859	1.05682
Q5VW36	FOCAD KIAA1797	Focadhesin	200.07	1.02802	1.10662
O00487	PSMD14 POH1	26S proteasome non-ATPase regulatory subunit 14 (EC 3.4.19.-) (26S proteasome regulatory subunit RPN11) (26S proteasome-associated PAD1 homolog 1)	34.5769	0.912011	0.972747
P56385	ATP5I ATP5K	ATP synthase subunit e, mitochondrial (ATPase subunit e) [Cleaved into: ATP synthase subunit e, mitochondrial, N-terminally processed]	7.93311	0.895365	0.654636
Q9UKU7	ACAD8 ARC42 IBD	Isobutyryl-CoA dehydrogenase, mitochondrial (EC 1.3.99.-) (Activator-recruited cofactor 42 kDa component) (ARC42) (Acyl-CoA dehydrogenase family member 8) (ACAD-8)	45.0694	1.21339	1.08643
Q147X3	NAA30 C14orf35 MAK3 NAT12	N-alpha-acetyltransferase 30 (EC 2.3.1.88) (N-acetyltransferase 12) (N-acetyltransferase MAK3 homolog) (NatC catalytic subunit)	39.3191	0.824138	0.597035
Q9BT09	CNPY3 CTG4A ERDA5 PRAT4A TNRC5 HSPC084 UNQ1934/PRO4409	Protein canopy homolog 3 (CTG repeat protein 4a) (Expanded repeat-domain protein CAG/CTG 5) (Protein associated with TLR4) (Trinucleotide repeat-containing gene 5 protein)	30.7477	1.0666	0.685488
Q9NNW7	TXNRD2 KIAA1652 TRXR2	Thioredoxin reductase 2, mitochondrial (EC 1.8.1.9) (Selenoprotein Z) (SelZ) (TR-beta) (Thioredoxin reductase TR3)	56.4594	0.981748	1.1695
P17812	CTPS1 CTPS	CTP synthase 1 (EC 6.3.4.2) (CTP synthetase 1) (UTP--ammonia ligase 1)	66.6899	1.02802	1.1272
P62244	RPS15A OK/SW-cl.82	40S ribosomal protein S15a	14.8394	0.972747	1.1695
Q9Y6G9	DYNC1LI1 DNCLI1	Cytoplasmic dynein 1 light intermediate chain 1 (LIC1) (Dynein light chain A) (DLC-A) (Dynein light intermediate chain 1, cytosolic)	56.5787	0.990832	0.870964
Q15388	TOMM20 KIAA0016	Mitochondrial import receptor subunit TOM20 homolog (Mitochondrial 20 kDa outer membrane protein) (Outer mitochondrial membrane receptor Tom20)	16.2977	0.990832	0.903649
Q7L014	DDX46 KIAA0801	Probable ATP-dependent RNA helicase DDX46 (EC 3.6.4.13) (DEAD box protein 46) (PRP5 homolog)	117.361	0.990832	0.912011
Q13409	DYNC1I2 DNCI2 DNCIC2	Cytoplasmic dynein 1 intermediate chain 2 (Cytoplasmic dynein intermediate chain 2) (Dynein intermediate chain 2, cytosolic) (DH IC-2)	71.4561	0.946237	0.946237
Q6KCM7	SLC25A25 APC3 KIAA1896 MCSC3 SCAMC2 UNQ549/PRO1106	Calcium-binding mitochondrial carrier protein SCaMC-2 (Mitochondrial ATP-Mg/Pi carrier protein 3) (Mitochondrial Ca(2+)-dependent solute carrier protein 3) (Small calcium-binding mitochondrial carrier protein 2) (Solute carrier family 25 member 25)	52.6626	0.954993	1.39316
O76071	CIAO1 WDR39	Probable cytosolic iron-sulfur protein assembly protein CIAO1 (WD repeat-containing protein 39)	37.8397	0.981748	1.88799
Q6P1M3	LLGL2	Lethal(2) giant larvae protein homolog 2 (HGL)	113.447	0.990832	1
O15347	HMGB3 HMG2A HMG4	High mobility group protein B3 (High mobility group protein 2a) (HMG-2a) (High mobility group protein 4) (HMG-4)	22.9798	0.946237	1.11686
P46926	GNPDA1 GNPI HLN KIAA0060	Glucosamine-6-phosphate isomerase 1 (EC 3.5.99.6) (Glucosamine-6-phosphate deaminase 1) (GNPDA 1) (GlcN6P deaminase 1) (Oscillin)	32.6683	0.831764	0.981748
Q16222	UAP1 SPAG2	UDP-N-acetylhexosamine pyrophosphorylase (Antigen X) (AGX) (Sperm-associated antigen 2) [Includes: UDP-N-acetylgalactosamine pyrophosphorylase (EC 2.7.7.83) (AGX-1); UDP-N-acetylglucosamine pyrophosphorylase (EC 2.7.7.23) (AGX-2)]	58.7687	1	0.954993
P18887	XRCC1	DNA repair protein XRCC1 (X-ray repair cross-complementing protein 1)	69.4759	1	1.1695
P17612	PRKACA PKACA	cAMP-dependent protein kinase catalytic subunit alpha (PKA C-alpha) (EC 2.7.11.11)	40.5894	0.963829	0.972747
P22102	GART PGFT PRGS	Trifunctional purine biosynthetic protein adenosine-3 [Includes: Phosphoribosylamine--glycine ligase (EC 6.3.4.13) (Glycinamide ribonucleotide synthetase) (GARS) (Phosphoribosylglycinamide synthetase); Phosphoribosylformylglycinamidine cyclo-ligase (EC 6.3.3.1) (AIR synthase) (AIRS) (Phosphoribosyl-aminoimidazole synthetase); Phosphoribosylglycinamide formyltransferase (EC 2.1.2.2) (5'-phosphorib…	107.766	0.981748	1.02802
Q9NYV6	RRN3 TIFIA	RNA polymerase I-specific transcription initiation factor RRN3 (Transcription initiation factor IA) (TIF-IA)	74.1065	0.954993	1.7378
Q5UCC4	EMC10 C19orf63 HSM1 INM02 UNQ764/PRO1556	ER membrane protein complex subunit 10 (Hematopoietic signal peptide-containing membrane domain-containing protein 1)	27.3466	0.946237	1.28233
P61165	TMEM258 C11orf10 HSPC005	Transmembrane protein 258	9.07879	1.05682	1.09648
Q96HV5	TMEM41A UNQ168/PRO194	Transmembrane protein 41A	29.6647	1.02802	0.972747
P62330	ARF6	ADP-ribosylation factor 6	20.082	0.972747	1.07647
Q9P000	COMMD9 HSPC166	COMM domain-containing protein 9	21.8188	1.13763	1.08643
Q14978	NOLC1 KIAA0035 NS5ATP13	Nucleolar and coiled-body phosphoprotein 1 (140 kDa nucleolar phosphoprotein) (Nopp140) (Hepatitis C virus NS5A-transactivated protein 13) (HCV NS5A-transactivated protein 13) (Nucleolar 130 kDa protein) (Nucleolar phosphoprotein p130)	73.6025	1.01859	1.02802
Q9UBC2	EPS15L1 EPS15R	Epidermal growth factor receptor substrate 15-like 1 (Eps15-related protein) (Eps15R)	94.2542	0.946237	1.10662
O75643	SNRNP200 ASCC3L1 HELIC2 KIAA0788	U5 small nuclear ribonucleoprotein 200 kDa helicase (EC 3.6.4.13) (Activating signal cointegrator 1 complex subunit 3-like 1) (BRR2 homolog) (U5 snRNP-specific 200 kDa protein) (U5-200KD)	244.505	0.954993	1
P43487	RANBP1	Ran-specific GTPase-activating protein (Ran-binding protein 1) (RanBP1)	23.3099	0.963829	0.879022
Q15369	TCEB1	Transcription elongation factor B polypeptide 1 (Elongin 15 kDa subunit) (Elongin-C) (EloC) (RNA polymerase II transcription factor SIII subunit C) (SIII p15)	12.4731	1.0666	1.04713
O14949	UQCRQ	Cytochrome b-c1 complex subunit 8 (Complex III subunit 8) (Complex III subunit VIII) (Ubiquinol-cytochrome c reductase complex 9.5 kDa protein) (Ubiquinol-cytochrome c reductase complex ubiquinone-binding protein QP-C)	9.90631	1.02802	1.00925
P57735	RAB25 CATX8	Ras-related protein Rab-25 (CATX-8)	23.4954	1.5417	0.586138
Q12974	PTP4A2 PRL2 PTPCAAX2 BM-008	Protein tyrosine phosphatase type IVA 2 (EC 3.1.3.48) (HU-PP-1) (OV-1) (PTP(CAAXII)) (Protein-tyrosine phosphatase 4a2) (Protein-tyrosine phosphatase of regenerating liver 2) (PRL-2)	19.1271	0.990832	0.870964
Q99543	DNAJC2 MPHOSPH11 MPP11 ZRF1	DnaJ homolog subfamily C member 2 (M-phase phosphoprotein 11) (Zuotin-related factor 1) [Cleaved into: DnaJ homolog subfamily C member 2, N-terminally processed]	71.9958	0.972747	1.02802
Q02338	BDH1 BDH SDR9C1	D-beta-hydroxybutyrate dehydrogenase, mitochondrial (EC 1.1.1.30) (3-hydroxybutyrate dehydrogenase) (BDH) (Short chain dehydrogenase/reductase family 9C member 1)	38.1568	0.946237	1.10662
Q9UBU9	NXF1 TAP	Nuclear RNA export factor 1 (Tip-associated protein) (Tip-associating protein) (mRNA export factor TAP)	70.1816	0.963829	0.855067
P13473	LAMP2	Lysosome-associated membrane glycoprotein 2 (LAMP-2) (Lysosome-associated membrane protein 2) (CD107 antigen-like family member B) (CD antigen CD107b)	44.9604	0.990832	0.981748
P42166	TMPO LAP2	Lamina-associated polypeptide 2, isoform alpha (Thymopoietin isoform alpha) (TP alpha) (Thymopoietin-related peptide isoform alpha) (TPRP isoform alpha) [Cleaved into: Thymopoietin (TP) (Splenin); Thymopentin (TP5)]	75.4913	1	1.00925
P63241	EIF5A	Eukaryotic translation initiation factor 5A-1 (eIF-5A-1) (eIF-5A1) (Eukaryotic initiation factor 5A isoform 1) (eIF-5A) (Rev-binding factor) (eIF-4D)	16.8321	1	0.937562
Q9BYN8	MRPS26 C20orf193 RPMS13	28S ribosomal protein S26, mitochondrial (MRP-S26) (S26mt) (28S ribosomal protein S13, mitochondrial) (MRP-S13) (S13mt)	24.2115	0.862979	1.47231
P82930	MRPS34	28S ribosomal protein S34, mitochondrial (MRP-S34) (S34mt)	25.6502	0.903649	1.48594
O43432	EIF4G3	Eukaryotic translation initiation factor 4 gamma 3 (eIF-4-gamma 3) (eIF-4G 3) (eIF4G 3) (eIF-4-gamma II) (eIF4GII)	176.651	1	0.954993
O00505	KPNA3 QIP2	Importin subunit alpha-4 (Importin alpha Q2) (Qip2) (Karyopherin subunit alpha-3) (SRP1-gamma)	57.8104	1	0.937562
Q9H8V3	ECT2	Protein ECT2 (Epithelial cell-transforming sequence 2 oncogene)	103.504	1.00925	0.870964
P30154	PPP2R1B	Serine/threonine-protein phosphatase 2A 65 kDa regulatory subunit A beta isoform (PP2A subunit A isoform PR65-beta) (PP2A subunit A isoform R1-beta)	66.2128	0.928966	0.625173
Q8N6H7	ARFGAP2 ZNF289 Nbla10535	ADP-ribosylation factor GTPase-activating protein 2 (ARF GAP 2) (GTPase-activating protein ZNF289) (Zinc finger protein 289)	56.7199	1.00925	0.981748
O00764	PDXK C21orf124 C21orf97 PKH PNK PRED79	Pyridoxal kinase (EC 2.7.1.35) (Pyridoxine kinase)	35.1021	1.05682	1.03753
O00186	STXBP3	Syntaxin-binding protein 3 (Platelet Sec1 protein) (PSP) (Protein unc-18 homolog 3) (Unc18-3) (Protein unc-18 homolog C) (Unc-18C)	67.7636	0.981748	0.972747
Q68CQ4	DIEXF C1orf107 DEF	Digestive organ expansion factor homolog	87.0544	0.963829	0.954993
O60936	NOL3 ARC NOP	Nucleolar protein 3 (Apoptosis repressor with CARD) (Muscle-enriched cytoplasmic protein) (Myp) (Nucleolar protein of 30 kDa) (Nop30)	22.6292	0.954993	0.704693
P63104	YWHAZ	14-3-3 protein zeta/delta (Protein kinase C inhibitor protein 1) (KCIP-1)	27.7448	0.972747	1
P54578	USP14 TGT	Ubiquitin carboxyl-terminal hydrolase 14 (EC 3.4.19.12) (Deubiquitinating enzyme 14) (Ubiquitin thioesterase 14) (Ubiquitin-specific-processing protease 14)	56.0687	0.954993	1.88799
Q86U38	NOP9 C14orf21 KIAA2021	Nucleolar protein 9	69.437	0.870964	0.831764
Q0VDF9	HSPA14 HSP60 HSP70L1	Heat shock 70 kDa protein 14 (HSP70-like protein 1) (Heat shock protein HSP60)	54.7938	1.04713	1.04713
Q9Y618	NCOR2 CTG26	Nuclear receptor corepressor 2 (N-CoR2) (CTG repeat protein 26) (SMAP270) (Silencing mediator of retinoic acid and thyroid hormone receptor) (SMRT) (T3 receptor-associating factor) (TRAC) (Thyroid-, retinoic-acid-receptor-associated corepressor)	274.802	0.963829	0.928966
Q14677	CLINT1 ENTH EPN4 EPNR KIAA0171	Clathrin interactor 1 (Clathrin-interacting protein localized in the trans-Golgi region) (Clint) (Enthoprotin) (Epsin-4) (Epsin-related protein) (EpsinR)	68.259	0.946237	0.981748
P60468	SEC61B	Protein transport protein Sec61 subunit beta	9.97438	0.946237	1.00925
Q08174	PCDH1	Protocadherin-1 (Cadherin-like protein 1) (Protocadherin-42) (PC42)	114.742	0.954993	0.501187
Q92979	EMG1 C2F	Ribosomal RNA small subunit methyltransferase NEP1 (EC 2.1.1.-) (18S rRNA (pseudouridine(1248)-N1)-methyltransferase) (18S rRNA Psi1248 methyltransferase) (Nucleolar protein EMG1 homolog) (Protein C2f) (Ribosome biogenesis protein NEP1)	26.7199	1.02802	1.30617
P43405	SYK	Tyrosine-protein kinase SYK (EC 2.7.10.2) (Spleen tyrosine kinase) (p72-Syk)	72.0658	0.981748	1.2942
Q9Y5A9	YTHDF2 HGRG8	YTH domain-containing family protein 2 (CLL-associated antigen KW-14) (High-glucose-regulated protein 8) (Renal carcinoma antigen NY-REN-2)	62.3338	0.963829	0.92045
Q7RTV0	PHF5A	PHD finger-like domain-containing protein 5A (PHD finger-like domain protein 5A) (Splicing factor 3B-associated 14 kDa protein) (SF3b14b)	12.4053	0.981748	0.895365
O43395	PRPF3 HPRP3 PRP3	U4/U6 small nuclear ribonucleoprotein Prp3 (Pre-mRNA-splicing factor 3) (hPrp3) (U4/U6 snRNP 90 kDa protein)	77.5284	0.954993	0.946237
Q8WXD5	GEMIN6	Gem-associated protein 6 (Gemin-6) (SIP2)	18.8242	1.02802	0.432514
P30085	CMPK1 CMK CMPK UCK UMK UMPK	UMP-CMP kinase (EC 2.7.4.14) (Deoxycytidylate kinase) (CK) (dCMP kinase) (Nucleoside-diphosphate kinase) (EC 2.7.4.6) (Uridine monophosphate/cytidine monophosphate kinase) (UMP/CMP kinase) (UMP/CMPK)	22.2222	0.963829	1.0666
Q92917	GPKOW GPATC5 GPATCH5 T54	G patch domain and KOW motifs-containing protein (G patch domain-containing protein 5) (Protein MOS2 homolog) (Protein T54)	52.2284	1	1.11686
O75674	TOM1L1 SRCASM	TOM1-like protein 1 (Src-activating and signaling molecule protein) (Target of Myb-like protein 1)	52.9885	1.04713	1.01859
Q8TEX9	IPO4 IMP4B RANBP4	Importin-4 (Imp4) (Importin-4b) (Imp4b) (Ran-binding protein 4) (RanBP4)	118.714	0.972747	1.00925
Q15020	SART3 KIAA0156 TIP110	Squamous cell carcinoma antigen recognized by T-cells 3 (SART-3) (Tat-interacting protein of 110 kDa) (Tip110) (p110 nuclear RNA-binding protein)	109.934	1.03753	1.61436
Q13033	STRN3 GS2NA SG2NA	Striatin-3 (Cell cycle autoantigen SG2NA) (S/G2 antigen)	87.2086	1.01859	1.02802
Q9UKN8	GTF3C4	General transcription factor 3C polypeptide 4 (EC 2.3.1.48) (TF3C-delta) (Transcription factor IIIC 90 kDa subunit) (TFIIIC 90 kDa subunit) (TFIIIC90) (Transcription factor IIIC subunit delta)	91.9816	0.946237	1.25892
Q7Z392	TRAPPC11 C4orf41	Trafficking protein particle complex subunit 11	128.88	0.937562	0.981748
Q13242	SRSF9 SFRS9 SRP30C	Serine/arginine-rich splicing factor 9 (Pre-mRNA-splicing factor SRp30C) (Splicing factor, arginine/serine-rich 9)	25.542	0.990832	0.847227
O15530	PDPK1 PDK1	3-phosphoinositide-dependent protein kinase 1 (hPDK1) (EC 2.7.11.1)	63.1513	1.02802	1
P68366	TUBA4A TUBA1	Tubulin alpha-4A chain (Alpha-tubulin 1) (Testis-specific alpha-tubulin) (Tubulin H2-alpha) (Tubulin alpha-1 chain)	49.924	0.496592	0.809096
Q9BUJ2	HNRNPUL1 E1BAP5 HNRPUL1	Heterogeneous nuclear ribonucleoprotein U-like protein 1 (Adenovirus early region 1B-associated protein 5) (E1B-55 kDa-associated protein 5) (E1B-AP5)	95.738	1.01859	0.928966
P23229	ITGA6	Integrin alpha-6 (CD49 antigen-like family member F) (VLA-6) (CD antigen CD49f) [Cleaved into: Integrin alpha-6 heavy chain; Integrin alpha-6 light chain; Processed integrin alpha-6 (Alpha6p)]	126.604	0.981748	0.981748
P00966	ASS1 ASS	Argininosuccinate synthase (EC 6.3.4.5) (Citrulline--aspartate ligase)	46.5301	0.946237	0.972747
Q9BQA1	WDR77 MEP50 WD45 HKMT1069 Nbla10071	Methylosome protein 50 (MEP-50) (Androgen receptor cofactor p44) (WD repeat-containing protein 77) (p44/Mep50)	36.724	0.92045	1.2942
P20585	MSH3 DUC1 DUG	DNA mismatch repair protein Msh3 (hMSH3) (Divergent upstream protein) (DUP) (Mismatch repair protein 1) (MRP1)	127.411	1.01859	0.928966
P62318	SNRPD3	Small nuclear ribonucleoprotein Sm D3 (Sm-D3) (snRNP core protein D3)	13.9162	1.02802	1.05682
Q8IYI6	EXOC8	Exocyst complex component 8 (Exocyst complex 84 kDa subunit)	81.7984	0.972747	1.33045
P48444	ARCN1 COPD	Coatomer subunit delta (Archain) (Delta-coat protein) (Delta-COP)	57.2099	0.981748	1.01859
Q01968	OCRL INPP5F OCRL1	Inositol polyphosphate 5-phosphatase OCRL-1 (EC 3.1.3.36) (Lowe oculocerebrorenal syndrome protein)	104.204	0.972747	0.972747
Q9P2T1	GMPR2	GMP reductase 2 (GMPR 2) (EC 1.7.1.7) (Guanosine 5'-monophosphate oxidoreductase 2) (Guanosine monophosphate reductase 2)	37.8741	0.963829	1.00925
Q8IY33	MICALL2 JRAB	MICAL-like protein 2 (Junctional Rab13-binding protein) (Molecule interacting with CasL-like 2) (MICAL-L2)	97.5012	0.895365	1.40605
P33993	MCM7 CDC47 MCM2	DNA replication licensing factor MCM7 (EC 3.6.4.12) (CDC47 homolog) (P1.1-MCM3)	81.3072	0.824138	1.49969
O75251	NDUFS7	NADH dehydrogenase [ubiquinone] iron-sulfur protein 7, mitochondrial (EC 1.6.5.3) (EC 1.6.99.3) (Complex I-20kD) (CI-20kD) (NADH-ubiquinone oxidoreductase 20 kDa subunit) (PSST subunit)	23.5633	1.03753	0.765597
Q5VTU8	ATP5EP2	ATP synthase subunit epsilon-like protein, mitochondrial	5.80684	1.13763	1.00925
P08243	ASNS TS11	Asparagine synthetase [glutamine-hydrolyzing] (EC 6.3.5.4) (Cell cycle control protein TS11) (Glutamine-dependent asparagine synthetase)	64.3694	1.02802	1.00925
P10586	PTPRF LAR	Receptor-type tyrosine-protein phosphatase F (EC 3.1.3.48) (Leukocyte common antigen related) (LAR)	212.877	0.990832	1.24738
P62837	UBE2D2 PUBC1 UBC4 UBC5B UBCH4 UBCH5B	Ubiquitin-conjugating enzyme E2 D2 (EC 2.3.2.23) ((E3-independent) E2 ubiquitin-conjugating enzyme D2) (EC 2.3.2.24) (E2 ubiquitin-conjugating enzyme D2) (Ubiquitin carrier protein D2) (Ubiquitin-conjugating enzyme E2(17)KB 2) (Ubiquitin-conjugating enzyme E2-17 kDa 2) (Ubiquitin-protein ligase D2) (p53-regulated ubiquitin-conjugating enzyme 1)	16.7351	1.10662	1.87068
P12931	SRC SRC1	Proto-oncogene tyrosine-protein kinase Src (EC 2.7.10.2) (Proto-oncogene c-Src) (pp60c-src) (p60-Src)	59.8343	0.981748	1.02802
Q32P28	P3H1 GROS1 LEPRE1 PSEC0109	Prolyl 3-hydroxylase 1 (EC 1.14.11.7) (Growth suppressor 1) (Leucine- and proline-enriched proteoglycan 1) (Leprecan-1)	83.3932	1.03753	1.19124
Q92797	SYMPK SPK	Symplekin	141.147	0.990832	0.912011
Q96AP7	ESAM UNQ220/PRO246	Endothelial cell-selective adhesion molecule	41.176	1.03753	0.946237
P27144	AK4 AK3 AK3L1	Adenylate kinase 4, mitochondrial (AK 4) (EC 2.7.4.10) (EC 2.7.4.6) (Adenylate kinase 3-like) (GTP:AMP phosphotransferase AK4)	25.2678	0.990832	1.10662
O95747	OXSR1 KIAA1101 OSR1	Serine/threonine-protein kinase OSR1 (EC 2.7.11.1) (Oxidative stress-responsive 1 protein)	58.0217	0.946237	0.809096
P78332	RBM6 DEF3	RNA-binding protein 6 (Lung cancer antigen NY-LU-12) (Protein G16) (RNA-binding motif protein 6) (RNA-binding protein DEF-3)	128.643	1.00925	1.18032
O95219	SNX4	Sorting nexin-4	51.9084	1.07647	0.787046
O95905	ECD	Protein ecdysoneless homolog (Human suppressor of GCR two) (hSGT1)	72.7573	0.963829	1.28233
Q9NY27	PPP4R2 SBBI57	Serine/threonine-protein phosphatase 4 regulatory subunit 2	46.8977	0.946237	0.92045
Q9UJX3	ANAPC7 APC7	Anaphase-promoting complex subunit 7 (APC7) (Cyclosome subunit 7)	66.8548	0.903649	2.42103
Q13162	PRDX4	Peroxiredoxin-4 (EC 1.11.1.15) (Antioxidant enzyme AOE372) (AOE37-2) (Peroxiredoxin IV) (Prx-IV) (Thioredoxin peroxidase AO372) (Thioredoxin-dependent peroxide reductase A0372)	30.5396	1.03753	0.895365
O14618	CCS	Copper chaperone for superoxide dismutase (Superoxide dismutase copper chaperone)	29.0404	0.765597	0.954993
Q9UKV3	ACIN1 ACINUS KIAA0670	Apoptotic chromatin condensation inducer in the nucleus (Acinus)	151.86	1.01859	1.08643
Q9Y383	LUC7L2 CGI-59 CGI-74	Putative RNA-binding protein Luc7-like 2	46.5134	0.895365	0.751623
Q712K3	UBE2R2 CDC34B UBC3B	Ubiquitin-conjugating enzyme E2 R2 (EC 2.3.2.23) (E2 ubiquitin-conjugating enzyme R2) (Ubiquitin carrier protein R2) (Ubiquitin-conjugating enzyme E2-CDC34B) (Ubiquitin-protein ligase R2)	27.1657	0.981748	1.14815
Q9UKK3	PARP4 ADPRTL1 KIAA0177 PARPL	Poly [ADP-ribose] polymerase 4 (PARP-4) (EC 2.4.2.30) (193 kDa vault protein) (ADP-ribosyltransferase diphtheria toxin-like 4) (ARTD4) (PARP-related/IalphaI-related H5/proline-rich) (PH5P) (Vault poly(ADP-ribose) polymerase) (VPARP)	192.593	0.92045	0.954993
Q9H1C7	CYSTM1 C5orf32 ORF1-FL49	Cysteine-rich and transmembrane domain-containing protein 1	10.631	1.01859	0.895365
P41252	IARS	Isoleucine--tRNA ligase, cytoplasmic (EC 6.1.1.5) (Isoleucyl-tRNA synthetase) (IRS) (IleRS)	144.497	0.981748	0.963829
Q92616	GCN1 GCN1L1 KIAA0219	eIF-2-alpha kinase activator GCN1 (GCN1 eIF-2-alpha kinase activator homolog) (GCN1-like protein 1) (General control of amino-acid synthesis 1-like protein 1) (Translational activator GCN1) (HsGCN1)	292.755	1.00925	0.990832
Q9BWD1	ACAT2 ACTL	Acetyl-CoA acetyltransferase, cytosolic (EC 2.3.1.9) (Acetyl-CoA transferase-like protein) (Cytosolic acetoacetyl-CoA thiolase)	41.3505	0.862979	1.19124
P28676	GCA GCL	Grancalcin	24.0099	0.990832	0.990832
P24534	EEF1B2 EEF1B EF1B	Elongation factor 1-beta (EF-1-beta)	24.7635	1.05682	0.963829
P12081	HARS HRS	Histidine--tRNA ligase, cytoplasmic (EC 6.1.1.21) (Histidyl-tRNA synthetase) (HisRS)	57.41	1	1.05682
P61201	COPS2 CSN2 TRIP15	COP9 signalosome complex subunit 2 (SGN2) (Signalosome subunit 2) (Alien homolog) (JAB1-containing signalosome subunit 2) (Thyroid receptor-interacting protein 15) (TR-interacting protein 15) (TRIP-15)	51.5962	1.00925	0.92045
P60660	MYL6	Myosin light polypeptide 6 (17 kDa myosin light chain) (LC17) (Myosin light chain 3) (MLC-3) (Myosin light chain alkali 3) (Myosin light chain A3) (Smooth muscle and nonmuscle myosin light chain alkali 6)	16.93	1	1.03753
P61956	SUMO2 SMT3B SMT3H2	Small ubiquitin-related modifier 2 (SUMO-2) (HSMT3) (SMT3 homolog 2) (SUMO-3) (Sentrin-2) (Ubiquitin-like protein SMT3B) (Smt3B)	10.8712	0.954993	0.963829
Q9BVP2	GNL3 E2IG3 NS	Guanine nucleotide-binding protein-like 3 (E2-induced gene 3 protein) (Novel nucleolar protein 47) (NNP47) (Nucleolar GTP-binding protein 3) (Nucleostemin)	61.9927	0.83946	1.08643
Q9UIJ7	AK3 AK3L1 AK6 AKL3L	GTP:AMP phosphotransferase AK3, mitochondrial (EC 2.7.4.10) (Adenylate kinase 3) (AK 3) (Adenylate kinase 3 alpha-like 1)	25.5652	0.946237	1.03753
Q9Y580	RBM7	RNA-binding protein 7 (RNA-binding motif protein 7)	30.5033	1.01859	0.928966
Q8WTS6	SETD7 KIAA1717 KMT7 SET7 SET9	Histone-lysine N-methyltransferase SETD7 (EC 2.1.1.43) (Histone H3-K4 methyltransferase SETD7) (H3-K4-HMTase SETD7) (Lysine N-methyltransferase 7) (SET domain-containing protein 7) (SET7/9)	40.7206	1.0666	1.22462
Q9UPU5	USP24 KIAA1057	Ubiquitin carboxyl-terminal hydrolase 24 (EC 3.4.19.12) (Deubiquitinating enzyme 24) (Ubiquitin thioesterase 24) (Ubiquitin-specific-processing protease 24)	294.362	0.990832	1.30617
P06576	ATP5B ATPMB ATPSB	ATP synthase subunit beta, mitochondrial (EC 3.6.3.14)	56.5594	0.83946	1.1272
P69905	HBA1; HBA2	Hemoglobin subunit alpha (Alpha-globin) (Hemoglobin alpha chain)	15.2574	1.22462	1.21339
P11117	ACP2	Lysosomal acid phosphatase (LAP) (EC 3.1.3.2)	48.3439	1.03753	0.642688
P67775	PPP2CA	Serine/threonine-protein phosphatase 2A catalytic subunit alpha isoform (PP2A-alpha) (EC 3.1.3.16) (Replication protein C) (RP-C)	35.5939	1.02802	0.887156
Q9BSF4	C19orf52	Uncharacterized protein C19orf52	29.233	0.946237	1.65959
P49757	NUMB	Protein numb homolog (h-Numb) (Protein S171)	70.8033	1.02802	1.11686
P98172	EFNB1 EFL3 EPLG2 LERK2	Ephrin-B1 (EFL-3) (ELK ligand) (ELK-L) (EPH-related receptor tyrosine kinase ligand 2) (LERK-2)	38.0063	1.00925	0.831764
P10768	ESD	S-formylglutathione hydrolase (FGH) (EC 3.1.2.12) (Esterase D) (Methylumbelliferyl-acetate deacetylase) (EC 3.1.1.56)	31.4625	0.895365	0.887156
P62906	RPL10A NEDD6	60S ribosomal protein L10a (CSA-19) (Neural precursor cell expressed developmentally down-regulated protein 6) (NEDD-6)	24.8311	0.981748	0.990832
Q8NFH5	NUP35 MP44 NUP53	Nucleoporin NUP53 (35 kDa nucleoporin) (Mitotic phosphoprotein 44) (MP-44) (Nuclear pore complex protein Nup53) (Nucleoporin Nup35)	34.7735	0.972747	1.23595
O60762	DPM1	Dolichol-phosphate mannosyltransferase subunit 1 (EC 2.4.1.83) (Dolichol-phosphate mannose synthase subunit 1) (DPM synthase subunit 1) (Dolichyl-phosphate beta-D-mannosyltransferase subunit 1) (Mannose-P-dolichol synthase subunit 1) (MPD synthase subunit 1)	29.634	1.07647	1.04713
Q9BPX5	ARPC5L	Actin-related protein 2/3 complex subunit 5-like protein (Arp2/3 complex 16 kDa subunit 2) (ARC16-2)	16.9411	0.981748	0.963829
P31943	HNRNPH1 HNRPH HNRPH1	Heterogeneous nuclear ribonucleoprotein H (hnRNP H) [Cleaved into: Heterogeneous nuclear ribonucleoprotein H, N-terminally processed]	49.2293	0.990832	0.887156
P37268	FDFT1	Squalene synthase (SQS) (SS) (EC 2.5.1.21) (FPP:FPP farnesyltransferase) (Farnesyl-diphosphate farnesyltransferase)	48.1149	0.954993	0.862979
Q9P206	KIAA1522	Uncharacterized protein KIAA1522	107.094	0.972747	0.990832
Q9H2V7	SPNS1 SPIN1 PP20300	Protein spinster homolog 1 (HSpin1) (Spinster-like protein 1)	56.629	0.937562	1.09648
Q3ZCQ8	TIMM50 TIM50 PRO1512	Mitochondrial import inner membrane translocase subunit TIM50	39.6459	0.990832	1.10662
Q9H9Q2	COPS7B CSN7B	COP9 signalosome complex subunit 7b (SGN7b) (Signalosome subunit 7b) (JAB1-containing signalosome subunit 7b)	29.6217	0.954993	0.981748
Q7KZI7	MARK2 EMK1	Serine/threonine-protein kinase MARK2 (EC 2.7.11.1) (EC 2.7.11.26) (ELKL motif kinase 1) (EMK-1) (MAP/microtubule affinity-regulating kinase 2) (PAR1 homolog) (PAR1 homolog b) (Par-1b) (Par1b)	87.91	0.685488	0.711214
P38606	ATP6V1A ATP6A1 ATP6V1A1 VPP2	V-type proton ATPase catalytic subunit A (V-ATPase subunit A) (EC 3.6.3.14) (V-ATPase 69 kDa subunit) (Vacuolar ATPase isoform VA68) (Vacuolar proton pump subunit alpha)	68.3035	1.00925	1.00925
Q15428	SF3A2 SAP62	Splicing factor 3A subunit 2 (SF3a66) (Spliceosome-associated protein 62) (SAP 62)	49.2554	0.990832	0.972747
P31939	ATIC PURH OK/SW-cl.86	Bifunctional purine biosynthesis protein PURH [Cleaved into: Bifunctional purine biosynthesis protein PURH, N-terminally processed] [Includes: Phosphoribosylaminoimidazolecarboxamide formyltransferase (EC 2.1.2.3) (5-aminoimidazole-4-carboxamide ribonucleotide formyltransferase) (AICAR transformylase); IMP cyclohydrolase (EC 3.5.4.10) (ATIC) (IMP synthase) (Inosinicase)]	64.6153	0.990832	0.937562
Q04760	GLO1	Lactoylglutathione lyase (EC 4.4.1.5) (Aldoketomutase) (Glyoxalase I) (Glx I) (Ketone-aldehyde mutase) (Methylglyoxalase) (S-D-lactoylglutathione methylglyoxal lyase)	20.7775	0.954993	1.61436
P16220	CREB1	Cyclic AMP-responsive element-binding protein 1 (CREB-1) (cAMP-responsive element-binding protein 1)	36.6879	0.990832	0.990832
P56377	AP1S2 DC22	AP-1 complex subunit sigma-2 (Adaptor protein complex AP-1 subunit sigma-1B) (Adaptor-related protein complex 1 subunit sigma-1B) (Clathrin assembly protein complex 1 sigma-1B small chain) (Golgi adaptor HA1/AP1 adaptin sigma-1B subunit) (Sigma 1B subunit of AP-1 clathrin) (Sigma-adaptin 1B) (Sigma1B-adaptin)	18.6146	1.04713	1.38038
P09497	CLTB	Clathrin light chain B (Lcb)	25.1903	1.13763	1.51356
Q9Y2S7	POLDIP2 PDIP38 POLD4 HSPC017	Polymerase delta-interacting protein 2 (38 kDa DNA polymerase delta interaction protein) (p38)	42.033	0.794328	0.724436
Q9BPX6	MICU1 CALC CBARA1	Calcium uptake protein 1, mitochondrial (Atopy-related autoantigen CALC) (ara CALC) (Calcium-binding atopy-related autoantigen 1) (allergen Hom s 4)	54.3509	1.05682	1.48594
Q9UNS2	COPS3 CSN3	COP9 signalosome complex subunit 3 (SGN3) (Signalosome subunit 3) (JAB1-containing signalosome subunit 3)	47.8728	0.954993	1.00925
Q9H3K6	BOLA2 BOLA2A My016; BOLA2B	BolA-like protein 2	10.1165	0.981748	0.954993
Q9NX40	OCIAD1 OCIA	OCIA domain-containing protein 1 (Ovarian carcinoma immunoreactive antigen)	27.6259	1.05682	2.31206
Q14376	GALE	UDP-glucose 4-epimerase (EC 5.1.3.2) (Galactowaldenase) (UDP-N-acetylgalactosamine 4-epimerase) (UDP-GalNAc 4-epimerase) (UDP-N-acetylglucosamine 4-epimerase) (UDP-GlcNAc 4-epimerase) (EC 5.1.3.7) (UDP-galactose 4-epimerase)	38.2814	0.928966	1.04713
P06753	TPM3	Tropomyosin alpha-3 chain (Gamma-tropomyosin) (Tropomyosin-3) (Tropomyosin-5) (hTM5)	32.9496	1.59956	1.03753
Q86V21	AACS ACSF1	Acetoacetyl-CoA synthetase (EC 6.2.1.16) (Acyl-CoA synthetase family member 1) (Protein sur-5 homolog)	75.1436	1	1.02802
P30049	ATP5D	ATP synthase subunit delta, mitochondrial (F-ATPase delta subunit)	17.4898	0.954993	1.03753
O75935	DCTN3 DCTN22	Dynactin subunit 3 (Dynactin complex subunit 22 kDa subunit) (p22)	21.1192	0.831764	1.08643
Q9BXW7	CECR5	Cat eye syndrome critical region protein 5	46.3211	1.02802	0.963829
Q16740	CLPP	ATP-dependent Clp protease proteolytic subunit, mitochondrial (EC 3.4.21.92) (Endopeptidase Clp)	30.1798	0.963829	0.855067
P63151	PPP2R2A	Serine/threonine-protein phosphatase 2A 55 kDa regulatory subunit B alpha isoform (PP2A subunit B isoform B55-alpha) (PP2A subunit B isoform PR55-alpha) (PP2A subunit B isoform R2-alpha) (PP2A subunit B isoform alpha)	51.6916	0.963829	0.903649
Q14914	PTGR1 LTB4DH	Prostaglandin reductase 1 (PRG-1) (EC 1.3.1.-) (15-oxoprostaglandin 13-reductase) (EC 1.3.1.48) (NADP-dependent leukotriene B4 12-hydroxydehydrogenase) (EC 1.3.1.74)	35.8696	1	0.903649
P49720	PSMB3	Proteasome subunit beta type-3 (EC 3.4.25.1) (Proteasome chain 13) (Proteasome component C10-II) (Proteasome theta chain)	22.9487	1.40605	2.44343
O95359	TACC2	Transforming acidic coiled-coil-containing protein 2 (Anti-Zuai-1) (AZU-1)	309.424	1.55597	2.99226
O95183	VAMP5 HSPC191	Vesicle-associated membrane protein 5 (VAMP-5) (Myobrevin)	12.8047	0.855067	1.40605
Q9UBB4	ATXN10 SCA10	Ataxin-10 (Brain protein E46 homolog) (Spinocerebellar ataxia type 10 protein)	53.4881	1.1272	0.824138
Q96RN5	MED15 ARC105 CTG7A PCQAP TIG1 TNRC7	Mediator of RNA polymerase II transcription subunit 15 (Activator-recruited cofactor 105 kDa component) (ARC105) (CTG repeat protein 7a) (Mediator complex subunit 15) (Positive cofactor 2 glutamine/Q-rich-associated protein) (PC2 glutamine/Q-rich-associated protein) (TPA-inducible gene 1 protein) (TIG-1) (Trinucleotide repeat-containing gene 7 protein)	86.7533	0.937562	0.717794
Q6NZY4	ZCCHC8	Zinc finger CCHC domain-containing protein 8 (TRAMP-like complex RNA-binding factor ZCCHC8)	78.5768	0.937562	1.09648
Q13049	TRIM32 HT2A	E3 ubiquitin-protein ligase TRIM32 (EC 6.3.2.-) (72 kDa Tat-interacting protein) (Tripartite motif-containing protein 32) (Zinc finger protein HT2A)	71.9879	1.04713	0.928966
P46940	IQGAP1 KIAA0051	Ras GTPase-activating-like protein IQGAP1 (p195)	189.25	1.22462	1.49969
P36776	LONP1 PRSS15	Lon protease homolog, mitochondrial (EC 3.4.21.-) (LONHs) (Lon protease-like protein) (LONP) (Mitochondrial ATP-dependent protease Lon) (Serine protease 15)	106.488	0.990832	1.00925
O14737	PDCD5 TFAR19	Programmed cell death protein 5 (TF-1 cell apoptosis-related protein 19) (Protein TFAR19)	14.285	1.01859	0.954993
Q9HA65	TBC1D17	TBC1 domain family member 17	72.7275	1.1272	1.10662
O14757	CHEK1 CHK1	Serine/threonine-protein kinase Chk1 (EC 2.7.11.1) (CHK1 checkpoint homolog) (Cell cycle checkpoint kinase) (Checkpoint kinase-1)	54.4331	0.937562	0.831764
P52655	GTF2A1 TF2A1	Transcription initiation factor IIA subunit 1 (General transcription factor IIA subunit 1) (TFIIAL) (Transcription initiation factor TFIIA 42 kDa subunit) (TFIIA-42) [Cleaved into: Transcription initiation factor IIA alpha chain (TFIIA p35 subunit); Transcription initiation factor IIA beta chain (TFIIA p19 subunit)]	41.5138	0.895365	1.25892
Q15370	TCEB2	Transcription elongation factor B polypeptide 2 (Elongin 18 kDa subunit) (Elongin-B) (EloB) (RNA polymerase II transcription factor SIII subunit B) (SIII p18)	13.1327	0.92045	0.816582
Q96K17	BTF3L4	Transcription factor BTF3 homolog 4 (Basic transcription factor 3-like 4)	17.2704	0.954993	0.928966
Q9BTU6	PI4K2A	Phosphatidylinositol 4-kinase type 2-alpha (EC 2.7.1.67) (Phosphatidylinositol 4-kinase type II-alpha)	54.0219	1.04713	1.1272
P62140	PPP1CB	Serine/threonine-protein phosphatase PP1-beta catalytic subunit (PP-1B) (PPP1CD) (EC 3.1.3.16) (EC 3.1.3.53)	37.1865	1.11686	3.59749
P09012	SNRPA	U1 small nuclear ribonucleoprotein A (U1 snRNP A) (U1-A) (U1A)	31.2794	0.981748	1.02802
Q8TD30	GPT2 AAT2 ALT2	Alanine aminotransferase 2 (ALT2) (EC 2.6.1.2) (Glutamate pyruvate transaminase 2) (GPT 2) (Glutamic--alanine transaminase 2) (Glutamic--pyruvic transaminase 2)	57.9031	0.963829	0.758578
Q7Z434	MAVS IPS1 KIAA1271 VISA	Mitochondrial antiviral-signaling protein (MAVS) (CARD adapter inducing interferon beta) (Cardif) (Interferon beta promoter stimulator protein 1) (IPS-1) (Putative NF-kappa-B-activating protein 031N) (Virus-induced-signaling adapter) (VISA)	56.5275	1.03753	1.05682
Q8IUI8	CRLF3 CREME9 CRLM9 CYTOR4 P48	Cytokine receptor-like factor 3 (Cytokine receptor-like molecule 9) (CREME-9) (Cytokine receptor-related protein 4) (Type I cytokine receptor-like factor p48)	49.7655	1.04713	0.660694
Q13938	CAPS	Calcyphosin (Calcyphosine)	20.9672	1	1.05682
Q7Z2W9	MRPL21	39S ribosomal protein L21, mitochondrial (L21mt) (MRP-L21)	22.8144	0.895365	1.11686
O00151	PDLIM1 CLIM1 CLP36	PDZ and LIM domain protein 1 (C-terminal LIM domain protein 1) (Elfin) (LIM domain protein CLP-36)	36.0715	0.862979	0.685488
P08559	PDHA1 PHE1A	Pyruvate dehydrogenase E1 component subunit alpha, somatic form, mitochondrial (EC 1.2.4.1) (PDHE1-A type I)	43.2953	1.03753	1.18032
O60231	DHX16 DBP2 DDX16 KIAA0577	Putative pre-mRNA-splicing factor ATP-dependent RNA helicase DHX16 (EC 3.6.4.13) (ATP-dependent RNA helicase #3) (DEAH-box protein 16)	119.262	0.928966	1.10662
Q16851	UGP2 UGP1	UTP--glucose-1-phosphate uridylyltransferase (EC 2.7.7.9) (UDP-glucose pyrophosphorylase) (UDPGP) (UGPase)	56.9398	0.981748	1.01859
P49755	TMED10 TMP21	Transmembrane emp24 domain-containing protein 10 (21 kDa transmembrane-trafficking protein) (S31III125) (S31I125) (Tmp-21-I) (Transmembrane protein Tmp21) (p23) (p24 family protein delta-1) (p24delta1) (p24delta)	24.9757	0.597035	1.33045
P26641	EEF1G EF1G PRO1608	Elongation factor 1-gamma (EF-1-gamma) (eEF-1B gamma)	50.1184	1.11686	1.5417
P09651	HNRNPA1 HNRPA1	Heterogeneous nuclear ribonucleoprotein A1 (hnRNP A1) (Helix-destabilizing protein) (Single-strand RNA-binding protein) (hnRNP core protein A1) [Cleaved into: Heterogeneous nuclear ribonucleoprotein A1, N-terminally processed]	38.7467	0.981748	0.963829
Q02241	KIF23 KNSL5 MKLP1	Kinesin-like protein KIF23 (Kinesin-like protein 5) (Mitotic kinesin-like protein 1)	110.058	1.04713	1.94089
Q9H0B6	KLC2	Kinesin light chain 2 (KLC 2)	68.934	0.937562	1.02802
P25815	S100P S100E	Protein S100-P (Migration-inducing gene 9 protein) (MIG9) (Protein S100-E) (S100 calcium-binding protein P)	10.3998	0.990832	0.990832
P25786	PSMA1 HC2 NU PROS30 PSC2	Proteasome subunit alpha type-1 (EC 3.4.25.1) (30 kDa prosomal protein) (PROS-30) (Macropain subunit C2) (Multicatalytic endopeptidase complex subunit C2) (Proteasome component C2) (Proteasome nu chain)	29.5553	1	1.04713
Q9UMZ2	SYNRG AP1GBP1 SYNG	Synergin gamma (AP1 subunit gamma-binding protein 1) (Gamma-synergin)	140.653	1.00925	1.04713
Q9NX74	DUS2 DUS2L	tRNA-dihydrouridine(20) synthase [NAD(P)+]-like (EC 1.3.1.-) (Dihydrouridine synthase 2) (Up-regulated in lung cancer protein 8) (URLC8) (tRNA-dihydrouridine synthase 2-like) (hDUS2)	55.0498	1.05682	0.895365
Q9NVK5	FGFR1OP2 HSPC123	FGFR1 oncogene partner 2	29.4261	0.937562	1.38038
Q1KMD3	HNRNPUL2 HNRPUL2	Heterogeneous nuclear ribonucleoprotein U-like protein 2 (Scaffold-attachment factor A2) (SAF-A2)	85.1042	0.990832	1
P36542	ATP5C1 ATP5C ATP5CL1	ATP synthase subunit gamma, mitochondrial (F-ATPase gamma subunit)	32.9957	0.801678	0.654636
Q13418	ILK ILK1 ILK2	Integrin-linked protein kinase (EC 2.7.11.1) (59 kDa serine/threonine-protein kinase) (ILK-1) (ILK-2) (p59ILK)	51.4188	0.928966	0.928966
Q14108	SCARB2 CD36L2 LIMP2 LIMPII	Lysosome membrane protein 2 (85 kDa lysosomal membrane sialoglycoprotein) (LGP85) (CD36 antigen-like 2) (Lysosome membrane protein II) (LIMP II) (Scavenger receptor class B member 2) (CD antigen CD36)	54.2897	1.00925	0.981748
Q8NBF2	NHLRC2	NHL repeat-containing protein 2	79.4429	0.895365	1.10662
O95861	BPNT1	3'(2'),5'-bisphosphate nucleotidase 1 (EC 3.1.3.7) (Bisphosphate 3'-nucleotidase 1) (PAP-inositol 1,4-phosphatase) (PIP)	33.392	0.963829	0.847227
Q9Y2U8	LEMD3 MAN1	Inner nuclear membrane protein Man1 (LEM domain-containing protein 3)	99.9965	1.04713	1.04713
Q9C0D5	TANC1 KIAA1728	Protein TANC1 (Tetratricopeptide repeat, ankyrin repeat and coiled-coil domain-containing protein 1)	202.217	0.972747	0.711214
P39023	RPL3 OK/SW-cl.32	60S ribosomal protein L3 (HIV-1 TAR RNA-binding protein B) (TARBP-B)	46.1087	1.00925	0.963829
Q4G0N4	NADK2 C5orf33 MNADK NADKD1	NAD kinase 2, mitochondrial (EC 2.7.1.23) (Mitochondrial NAD kinase) (NAD kinase domain-containing protein 1, mitochondrial)	49.4325	0.887156	0.77983
Q15650	TRIP4	Activating signal cointegrator 1 (ASC-1) (Thyroid receptor-interacting protein 4) (TR-interacting protein 4) (TRIP-4)	66.1458	0.928966	1.90546
Q8N2G8	GHDC D11LGP1E LGP1	GH3 domain-containing protein	57.5224	0.92045	1.08643
O75506	HSBP1 HSF1BP	Heat shock factor-binding protein 1 (Nasopharyngeal carcinoma-associated antigen 13) (NPC-A-13)	8.54351	1.59956	2.44343
Q14241	TCEB3 MSTP059	Transcription elongation factor B polypeptide 3 (Elongin 110 kDa subunit) (Elongin-A) (EloA) (RNA polymerase II transcription factor SIII subunit A1) (SIII p110)	89.9082	0.928966	1.55597
Q9Y6K9	IKBKG FIP3 NEMO	NF-kappa-B essential modulator (NEMO) (FIP-3) (IkB kinase-associated protein 1) (IKKAP1) (Inhibitor of nuclear factor kappa-B kinase subunit gamma) (I-kappa-B kinase subunit gamma) (IKK-gamma) (IKKG) (IkB kinase subunit gamma) (NF-kappa-B essential modifier)	48.1974	0.963829	1.07647
Q9Y2B0	CNPY2 MSAP TMEM4 ZSIG9 UNQ1943/PRO4426	Protein canopy homolog 2 (MIR-interacting saposin-like protein) (Putative secreted protein Zsig9) (Transmembrane protein 4)	20.652	1.13763	1.57036
P46109	CRKL	Crk-like protein	33.7767	0.990832	1.02802
P02656	APOC3	Apolipoprotein C-III (Apo-CIII) (ApoC-III) (Apolipoprotein C3)	10.8522	1.1695	1.08643
Q92540	SMG7 C1orf16 EST1C KIAA0250	Protein SMG7 (EST1-like protein C) (SMG-7 homolog) (hSMG-7)	127.281	1.05682	1.25892
Q15800	MSMO1 DESP4 ERG25 SC4MOL	Methylsterol monooxygenase 1 (EC 1.14.13.72) (C-4 methylsterol oxidase)	35.2154	0.928966	1.08643
Q9Y4X5	ARIH1 ARI MOP6 UBCH7BP HUSSY-27	E3 ubiquitin-protein ligase ARIH1 (EC 6.3.2.-) (H7-AP2) (HHARI) (Monocyte protein 6) (MOP-6) (Protein ariadne-1 homolog) (ARI-1) (UbcH7-binding protein) (UbcM4-interacting protein) (Ubiquitin-conjugating enzyme E2-binding protein 1)	64.1174	1.14815	0.666807
Q96JJ7	TMX3 KIAA1830 TXNDC10	Protein disulfide-isomerase TMX3 (EC 5.3.4.1) (Thioredoxin domain-containing protein 10) (Thioredoxin-related transmembrane protein 3)	51.8716	1.02802	0.30479
O95674	CDS2	Phosphatidate cytidylyltransferase 2 (EC 2.7.7.41) (CDP-DAG synthase 2) (CDP-DG synthase 2) (CDP-diacylglycerol synthase 2) (CDS 2) (CDP-diglyceride pyrophosphorylase 2) (CDP-diglyceride synthase 2) (CTP:phosphatidate cytidylyltransferase 2)	51.4175	0.928966	1.08643
Q9HAB8	PPCS COAB	Phosphopantothenate--cysteine ligase (EC 6.3.2.5) (Phosphopantothenoylcysteine synthetase) (PPC synthetase)	34.0047	0.963829	0.972747
O75150	RNF40 BRE1B KIAA0661	E3 ubiquitin-protein ligase BRE1B (BRE1-B) (EC 6.3.2.-) (95 kDa retinoblastoma-associated protein) (RBP95) (RING finger protein 40)	113.649	1.01859	1.04713
P00492	HPRT1 HPRT	Hypoxanthine-guanine phosphoribosyltransferase (HGPRT) (HGPRTase) (EC 2.4.2.8)	24.5792	1.0666	0.954993
P62993	GRB2 ASH	Growth factor receptor-bound protein 2 (Adapter protein GRB2) (Protein Ash) (SH2/SH3 adapter GRB2)	25.2062	1.00925	1.03753
O14979	HNRNPDL HNRPDL JKTBP	Heterogeneous nuclear ribonucleoprotein D-like (hnRNP D-like) (hnRNP DL) (AU-rich element RNA-binding factor) (JKT41-binding protein) (Protein laAUF1)	46.4373	1	0.937562
P55957	BID	BH3-interacting domain death agonist (p22 BID) (BID) [Cleaved into: BH3-interacting domain death agonist p15 (p15 BID); BH3-interacting domain death agonist p13 (p13 BID); BH3-interacting domain death agonist p11 (p11 BID)]	21.9944	1.01859	1.28233
Q92925	SMARCD2 BAF60B PRO2451	SWI/SNF-related matrix-associated actin-dependent regulator of chromatin subfamily D member 2 (60 kDa BRG-1/Brm-associated factor subunit B) (BRG1-associated factor 60B) (BAF60B)	58.9205	0.928966	0.519996
P27816	MAP4	Microtubule-associated protein 4 (MAP-4)	121.004	1	0.685488
P50151	GNG10 GNGT10	Guanine nucleotide-binding protein G(I)/G(S)/G(O) subunit gamma-10	7.20524	0.912011	0.954993
P62820	RAB1A RAB1	Ras-related protein Rab-1A (YPT1-related protein)	22.6776	0.972747	0.981748
P29728	OAS2	2'-5'-oligoadenylate synthase 2 ((2-5')oligo(A) synthase 2) (2-5A synthase 2) (EC 2.7.7.84) (p69 OAS / p71 OAS) (p69OAS / p71OAS)	82.4299	1.00925	0.847227
P01130	LDLR	Low-density lipoprotein receptor (LDL receptor)	95.3751	1.07647	0.691831
P24592	IGFBP6 IBP6	Insulin-like growth factor-binding protein 6 (IBP-6) (IGF-binding protein 6) (IGFBP-6)	25.3222	0.937562	1.00925
Q15642	TRIP10 CIP4 STOT STP	Cdc42-interacting protein 4 (Protein Felic) (Salt tolerant protein) (hSTP) (Thyroid receptor-interacting protein 10) (TR-interacting protein 10) (TRIP-10)	68.3517	0.887156	1.13763
Q9Y6N9	USH1C AIE75	Harmonin (Antigen NY-CO-38/NY-CO-37) (Autoimmune enteropathy-related antigen AIE-75) (Protein PDZ-73) (Renal carcinoma antigen NY-REN-3) (Usher syndrome type-1C protein)	62.2104	1.04713	0.765597
P61086	UBE2K HIP2 LIG	Ubiquitin-conjugating enzyme E2 K (EC 2.3.2.23) (E2 ubiquitin-conjugating enzyme K) (Huntingtin-interacting protein 2) (HIP-2) (Ubiquitin carrier protein) (Ubiquitin-conjugating enzyme E2-25 kDa) (Ubiquitin-conjugating enzyme E2(25K)) (Ubiquitin-conjugating enzyme E2-25K) (Ubiquitin-protein ligase)	22.4064	0.83946	1.88799
P42685	FRK PTK5 RAK	Tyrosine-protein kinase FRK (EC 2.7.10.2) (FYN-related kinase) (Nuclear tyrosine protein kinase RAK) (Protein-tyrosine kinase 5)	58.2536	1.03753	1.03753
O00161	SNAP23	Synaptosomal-associated protein 23 (SNAP-23) (Vesicle-membrane fusion protein SNAP-23)	23.3539	1.00925	1.1695
P62316	SNRPD2 SNRPD1	Small nuclear ribonucleoprotein Sm D2 (Sm-D2) (snRNP core protein D2)	13.5268	0.981748	1.04713
Q96JB5	CDK5RAP3 IC53 LZAP MSTP016 OK/SW-cl.114 PP1553	CDK5 regulatory subunit-associated protein 3 (CDK5 activator-binding protein C53) (LXXLL/leucine-zipper-containing ARF-binding protein) (Protein HSF-27)	56.9202	0.928966	0.283139
Q7Z3E2	CCDC186 C10orf118	Coiled-coil domain-containing protein 186 (CTCL tumor antigen HD-CL-01/L14-2)	103.686	1.49969	1.03753
P22307	SCP2	Non-specific lipid-transfer protein (NSL-TP) (EC 2.3.1.176) (Propanoyl-CoA C-acyltransferase) (SCP-chi) (SCPX) (Sterol carrier protein 2) (SCP-2) (Sterol carrier protein X) (SCP-X)	58.9932	0.946237	0.92045
Q8TEQ6	GEMIN5	Gem-associated protein 5 (Gemin5)	168.588	0.946237	0.928966
O43739	CYTH3 ARNO3 GRP1 PSCD3	Cytohesin-3 (ARF nucleotide-binding site opener 3) (Protein ARNO3) (General receptor of phosphoinositides 1) (Grp1) (PH, SEC7 and coiled-coil domain-containing protein 3)	46.3482	0.963829	0.831764
P25788	PSMA3 HC8 PSC8	Proteasome subunit alpha type-3 (EC 3.4.25.1) (Macropain subunit C8) (Multicatalytic endopeptidase complex subunit C8) (Proteasome component C8)	28.433	1.22462	1.0666
Q7Z2Z2	EFL1 EFTUD1 FAM42A	Elongation factor-like GTPase 1 (Elongation factor Tu GTP-binding domain-containing protein 1) (Elongation factor-like 1) (Protein FAM42A)	125.429	0.990832	0.903649
O95155	UBE4B HDNB1 KIAA0684 UFD2	Ubiquitin conjugation factor E4 B (EC 6.3.2.-) (Homozygously deleted in neuroblastoma 1) (Ubiquitin fusion degradation protein 2)	146.183	1.03753	1.97697
Q15813	TBCE	Tubulin-specific chaperone E (Tubulin-folding cofactor E)	59.3457	0.928966	2.12814
Q9BRJ6	C7orf50 FP15621	Uncharacterized protein C7orf50	22.0832	0.963829	0.824138
Q9BYG3	NIFK MKI67IP NOPP34	MKI67 FHA domain-interacting nucleolar phosphoprotein (Nucleolar phosphoprotein Nopp34) (Nucleolar protein interacting with the FHA domain of pKI-67) (hNIFK)	34.222	0.92045	0.608135
O43681	ASNA1 ARSA TRC40	ATPase ASNA1 (EC 3.6.-.-) (Arsenical pump-driving ATPase) (Arsenite-stimulated ATPase) (Transmembrane domain recognition complex 40 kDa ATPase subunit) (hARSA-I) (hASNA-I)	38.7924	1.18032	1.57036
P62308	SNRPG PBSCG	Small nuclear ribonucleoprotein G (snRNP-G) (Sm protein G) (Sm-G) (SmG)	8.49602	1.0666	1.24738
Q9NZM5	GLTSCR2	Glioma tumor suppressor candidate region gene 2 protein (p60)	54.3887	0.963829	1.13763
Q01085	TIAL1	Nucleolysin TIAR (TIA-1-related protein)	41.5906	1.05682	0.539511
P12259	F5	Coagulation factor V (Activated protein C cofactor) (Proaccelerin, labile factor) [Cleaved into: Coagulation factor V heavy chain; Coagulation factor V light chain]	251.701	1	1.18032
Q9HCD5	NCOA5 KIAA1637	Nuclear receptor coactivator 5 (NCoA-5) (Coactivator independent of AF-2) (CIA)	65.5358	1.01859	0.343558
P98179	RBM3 RNPL	RNA-binding protein 3 (RNA-binding motif protein 3) (RNPL)	17.1703	1.45881	0.398107
Q8NBJ5	COLGALT1 GLT25D1 PSEC0241	Procollagen galactosyltransferase 1 (EC 2.4.1.50) (Collagen beta(1-O)galactosyltransferase 1) (Glycosyltransferase 25 family member 1) (Hydroxylysine galactosyltransferase 1)	71.6354	0.954993	0.946237
O60487	MPZL2 EVA EVA1 UNQ606/PRO1192	Myelin protein zero-like protein 2 (Epithelial V-like antigen 1)	24.484	0.928966	0.92045
Q9NP58	ABCB6 MTABC3 PRP UMAT	ATP-binding cassette sub-family B member 6, mitochondrial (Mitochondrial ABC transporter 3) (Mt-ABC transporter 3) (P-glycoprotein-related protein) (Ubiquitously-expressed mammalian ABC half transporter)	93.8847	1.04713	0.92045
Q6PKG0	LARP1 KIAA0731 LARP	La-related protein 1 (La ribonucleoprotein domain family member 1)	123.51	0.981748	1.0666
P50552	VASP	Vasodilator-stimulated phosphoprotein (VASP)	39.8295	1.00925	0.946237
Q01804	OTUD4 HIN1 KIAA1046	OTU domain-containing protein 4 (EC 3.4.19.12) (HIV-1-induced protein HIN-1)	124.044	0.954993	1.40605
Q8WWI1	LMO7 FBX20 FBXO20 KIAA0858	LIM domain only protein 7 (LMO-7) (F-box only protein 20) (LOMP)	192.694	1	0.946237
Q15172	PPP2R5A	Serine/threonine-protein phosphatase 2A 56 kDa regulatory subunit alpha isoform (PP2A B subunit isoform B'-alpha) (PP2A B subunit isoform B56-alpha) (PP2A B subunit isoform PR61-alpha) (PR61alpha) (PP2A B subunit isoform R5-alpha)	56.1932	1.05682	0.597035
Q13126	MTAP MSAP	S-methyl-5'-thioadenosine phosphorylase (EC 2.4.2.28) (5'-methylthioadenosine phosphorylase) (MTA phosphorylase) (MTAP) (MTAPase)	31.2358	0.981748	1.35519
P04844	RPN2	Dolichyl-diphosphooligosaccharide--protein glycosyltransferase subunit 2 (EC 2.4.99.18) (Dolichyl-diphosphooligosaccharide--protein glycosyltransferase 63 kDa subunit) (RIBIIR) (Ribophorin II) (RPN-II) (Ribophorin-2)	69.2833	0.903649	1.8197
P05165	PCCA	Propionyl-CoA carboxylase alpha chain, mitochondrial (PCCase subunit alpha) (EC 6.4.1.3) (Propanoyl-CoA:carbon dioxide ligase subunit alpha)	80.0583	0.928966	1.11686
Q8TEW0	PARD3 PAR3 PAR3A	Partitioning defective 3 homolog (PAR-3) (PARD-3) (Atypical PKC isotype-specific-interacting protein) (ASIP) (CTCL tumor antigen se2-5) (PAR3-alpha)	151.422	0.92045	0.895365
P43304	GPD2	Glycerol-3-phosphate dehydrogenase, mitochondrial (GPD-M) (GPDH-M) (EC 1.1.5.3) (mtGPD)	80.852	0.972747	1.01859
O14530	TXNDC9 APACD	Thioredoxin domain-containing protein 9 (ATP-binding protein associated with cell differentiation) (Protein 1-4)	26.5338	0.879022	1.19124
Q2TAY7	SMU1	WD40 repeat-containing protein SMU1 (Smu-1 suppressor of mec-8 and unc-52 protein homolog) [Cleaved into: WD40 repeat-containing protein SMU1, N-terminally processed]	57.5434	1.01859	0.879022
Q9UKX7	NUP50 NPAP60L PRO1146	Nuclear pore complex protein Nup50 (50 kDa nucleoporin) (Nuclear pore-associated protein 60 kDa-like) (Nucleoporin Nup50)	50.1438	0.895365	1.39316
Q9UNN5	FAF1 UBXD12 UBXN3A CGI-03	FAS-associated factor 1 (hFAF1) (UBX domain-containing protein 12) (UBX domain-containing protein 3A)	73.9534	0.963829	1.14815
P49411	TUFM	Elongation factor Tu, mitochondrial (EF-Tu) (P43)	49.5411	1	0.981748
Q96HQ2	CDKN2AIPNL	CDKN2AIP N-terminal-like protein (CDKN2A-interacting protein N-terminal-like protein)	13.1958	0.937562	0.816582
Q8IUC4	RHPN2	Rhophilin-2 (76 kDa RhoB effector protein) (GTP-Rho-binding protein 2) (p76RBE)	76.9926	0.928966	1.04713
Q15424	SAFB HAP HET SAFB1	Scaffold attachment factor B1 (SAF-B) (SAF-B1) (HSP27 estrogen response element-TATA box-binding protein) (HSP27 ERE-TATA-binding protein)	102.641	0.903649	1.22462
Q7L1Q6	BZW1 BZAP45 KIAA0005	Basic leucine zipper and W2 domain-containing protein 1 (Protein Orf)	48.0429	1.10662	1.77011
O75817	POP7 RPP20	Ribonuclease P protein subunit p20 (RNaseP protein p20) (EC 3.1.26.5) (Ribonucleases P/MRP protein subunit POP7 homolog) (hPOP7)	15.6507	0.903649	1.08643
Q9UQ35	SRRM2 KIAA0324 SRL300 SRM300 HSPC075	Serine/arginine repetitive matrix protein 2 (300 kDa nuclear matrix antigen) (Serine/arginine-rich splicing factor-related nuclear matrix protein of 300 kDa) (SR-related nuclear matrix protein of 300 kDa) (Ser/Arg-related nuclear matrix protein of 300 kDa) (Splicing coactivator subunit SRm300) (Tax-responsive enhancer element-binding protein 803) (TaxREB803)	299.611	0.972747	1.04713
P49458	SRP9	Signal recognition particle 9 kDa protein (SRP9)	10.1117	0.963829	1.01859
Q9GZS3	WDR61	WD repeat-containing protein 61 (Meiotic recombination REC14 protein homolog) (SKI8 homolog) (Ski8) [Cleaved into: WD repeat-containing protein 61, N-terminally processed]	33.5803	1.02802	1.05682
P22061	PCMT1	Protein-L-isoaspartate(D-aspartate) O-methyltransferase (PIMT) (EC 2.1.1.77) (L-isoaspartyl protein carboxyl methyltransferase) (Protein L-isoaspartyl/D-aspartyl methyltransferase) (Protein-beta-aspartate methyltransferase)	24.6362	0.963829	1
Q96CT7	CCDC124	Coiled-coil domain-containing protein 124	25.835	0.92045	1.08643
Q9NPD3	EXOSC4 RRP41 SKI6	Exosome complex component RRP41 (Exosome component 4) (Ribosomal RNA-processing protein 41) (p12A)	26.3827	0.954993	1.02802
Q9H3K2	GHITM DERP2 MICS1 TMBIM5 My021 UNQ244/PRO281	Growth hormone-inducible transmembrane protein (Dermal papilla-derived protein 2) (Mitochondrial morphology and cristae structure 1) (MICS1) (Transmembrane BAX inhibitor motif-containing protein 5)	37.2049	0.772681	4.36516
P22314	UBA1 A1S9T UBE1	Ubiquitin-like modifier-activating enzyme 1 (EC 6.2.1.45) (Protein A1S9) (Ubiquitin-activating enzyme E1)	117.848	0.981748	0.613762
Q9Y3B4	SF3B6 SAP14 SF3B14 SF3B14A CGI-110 HSPC175 HT006	Splicing factor 3B subunit 6 (Pre-mRNA branch site protein p14) (SF3b 14 kDa subunit) (SF3B14a) (Spliceosome-associated protein, 14-kDa) (Splicing factor 3b, subunit 6, 14kDa)	14.5848	0.870964	1.25892
P30536	TSPO BZRP MBR	Translocator protein (Mitochondrial benzodiazepine receptor) (PKBS) (Peripheral-type benzodiazepine receptor) (PBR)	18.8278	1.0666	0.954993
Q7Z3C6	ATG9A APG9L1	Autophagy-related protein 9A (APG9-like 1) (mATG9)	94.4463	0.946237	1.0666
Q96D05	C10orf35	Uncharacterized protein C10orf35	13.2383	0.92045	2.22844
Q14671	PUM1 KIAA0099 PUMH1	Pumilio homolog 1 (HsPUM) (Pumilio-1)	126.472	0.981748	0.92045
O75175	CNOT3 KIAA0691 LENG2 NOT3	CCR4-NOT transcription complex subunit 3 (CCR4-associated factor 3) (Leukocyte receptor cluster member 2)	81.8713	0.963829	0.824138
P59923	ZNF445 ZKSCAN15 ZNF168	Zinc finger protein 445 (Zinc finger protein 168) (Zinc finger protein with KRAB and SCAN domains 15)	118.962	0.92045	0.895365
P47897	QARS	Glutamine--tRNA ligase (EC 6.1.1.18) (Glutaminyl-tRNA synthetase) (GlnRS)	87.798	0.963829	1.30617
Q7Z7H8	MRPL10 MRPL8 RPML8	39S ribosomal protein L10, mitochondrial (L10mt) (MRP-L10) (39S ribosomal protein L8, mitochondrial) (L8mt) (MRP-L8)	29.2823	1.01859	0.847227
P25098	ADRBK1 BARK BARK1 GRK2	Beta-adrenergic receptor kinase 1 (Beta-ARK-1) (EC 2.7.11.15) (G-protein coupled receptor kinase 2)	79.573	1.1695	1.09648
Q12931	TRAP1 HSP75	Heat shock protein 75 kDa, mitochondrial (HSP 75) (TNFR-associated protein 1) (Tumor necrosis factor type 1 receptor-associated protein) (TRAP-1)	80.1092	0.83946	1.13763
Q9UHD2	TBK1 NAK	Serine/threonine-protein kinase TBK1 (EC 2.7.11.1) (NF-kappa-B-activating kinase) (T2K) (TANK-binding kinase 1)	83.6415	0.981748	0.903649
Q96CS3	FAF2 ETEA KIAA0887 UBXD8 UBXN3B	FAS-associated factor 2 (Protein ETEA) (UBX domain-containing protein 3B) (UBX domain-containing protein 8)	52.623	1.02802	0.946237
Q9P0M9	MRPL27 HSPC250	39S ribosomal protein L27, mitochondrial (L27mt) (MRP-L27)	16.0727	0.972747	1.13763
P57764	GSDMD DFNA5L GSDMDC1 FKSG10	Gasdermin-D (Gasdermin domain-containing protein 1)	52.8006	0.549541	0.870964
P12694	BCKDHA	2-oxoisovalerate dehydrogenase subunit alpha, mitochondrial (EC 1.2.4.4) (Branched-chain alpha-keto acid dehydrogenase E1 component alpha chain) (BCKDE1A) (BCKDH E1-alpha)	50.4706	0.981748	0.990832
P56211	ARPP19	cAMP-regulated phosphoprotein 19 (ARPP-19)	12.3229	0.92045	3.16228
P25325	MPST TST2	3-mercaptopyruvate sulfurtransferase (MST) (EC 2.8.1.2)	33.1782	1.0666	1.02802
O15321	TM9SF1	Transmembrane 9 superfamily member 1 (MP70 protein family member) (hMP70)	68.8601	0.972747	0.912011
Q9NRG1	PRTFDC1 HHGP	Phosphoribosyltransferase domain-containing protein 1	25.6733	0.963829	1.25892
O95239	KIF4A KIF4	Chromosome-associated kinesin KIF4A (Chromokinesin-A)	139.88	1.03753	0.954993
Q8TD19	NEK9 KIAA1995 NEK8 NERCC	Serine/threonine-protein kinase Nek9 (EC 2.7.11.1) (Nercc1 kinase) (Never in mitosis A-related kinase 9) (NimA-related protein kinase 9) (NimA-related kinase 8) (Nek8)	107.168	1.0666	0.744732
Q9Y676	MRPS18B C6orf14 HSPC183 PTD017	28S ribosomal protein S18b, mitochondrial (MRP-S18-b) (Mrps18-b) (S18mt-b) (28S ribosomal protein S18-2, mitochondrial) (MRP-S18-2)	29.3954	1.05682	0.654636
Q9P1Y6	PHRF1 KIAA1542	PHD and RING finger domain-containing protein 1	178.664	0.946237	0.809096
O95671	ASMTL	N-acetylserotonin O-methyltransferase-like protein (ASMTL) (EC 2.1.1.-)	68.8561	0.879022	0.92045
P35637	FUS TLS	RNA-binding protein FUS (75 kDa DNA-pairing protein) (Oncogene FUS) (Oncogene TLS) (POMp75) (Translocated in liposarcoma protein)	53.426	1.13763	1.04713
Q9UNL2	SSR3 TRAPG	Translocon-associated protein subunit gamma (TRAP-gamma) (Signal sequence receptor subunit gamma) (SSR-gamma)	21.0803	1.01859	1.02802
Q9BRJ2	MRPL45	39S ribosomal protein L45, mitochondrial (L45mt) (MRP-L45)	35.3507	1.07647	0.963829
Q96FZ7	CHMP6 VPS20	Charged multivesicular body protein 6 (Chromatin-modifying protein 6) (Vacuolar protein sorting-associated protein 20) (Vps20) (hVps20)	23.4847	0.92045	3.13329
P31431	SDC4	Syndecan-4 (SYND4) (Amphiglycan) (Ryudocan core protein)	21.6413	1.03753	0.981748
P55145	MANF ARMET ARP	Mesencephalic astrocyte-derived neurotrophic factor (Arginine-rich protein) (Protein ARMET)	20.6999	0.954993	1.20226
Q7Z739	YTHDF3	YTH domain-containing family protein 3	63.861	1.04713	0.855067
Q6IQ22	RAB12	Ras-related protein Rab-12	27.2481	1.07647	5.59758
Q8N5N7	MRPL50	39S ribosomal protein L50, mitochondrial (L50mt) (MRP-L50)	18.3248	0.946237	0.928966
P56945	BCAR1 CAS CASS1 CRKAS	Breast cancer anti-estrogen resistance protein 1 (CRK-associated substrate) (Cas scaffolding protein family member 1) (p130cas)	93.3711	0.787046	1.34276
Q16630	CPSF6 CFIM68	Cleavage and polyadenylation specificity factor subunit 6 (Cleavage and polyadenylation specificity factor 68 kDa subunit) (CFIm68) (CPSF 68 kDa subunit) (Pre-mRNA cleavage factor Im 68 kDa subunit) (Protein HPBRII-4/7)	59.2093	0.990832	0.92045
Q16762	TST	Thiosulfate sulfurtransferase (EC 2.8.1.1) (Rhodanese)	33.4287	0.990832	0.972747
P36405	ARL3 ARFL3	ADP-ribosylation factor-like protein 3	20.4553	1.08643	0.895365
Q9BXJ9	NAA15 GA19 NARG1 NATH TBDN100	N-alpha-acetyltransferase 15, NatA auxiliary subunit (Gastric cancer antigen Ga19) (N-terminal acetyltransferase) (NMDA receptor-regulated protein 1) (Protein tubedown-1) (Tbdn100)	101.271	1.11686	1
Q8N5A5	ZGPAT GPATC6 GPATCH6 KIAA1847 ZC3H9 ZC3HDC9 ZIP	Zinc finger CCCH-type with G patch domain-containing protein (G patch domain-containing protein 6) (Zinc finger CCCH domain-containing protein 9) (Zinc finger and G patch domain-containing protein)	57.3582	0.954993	0.946237
Q9BUF5	TUBB6	Tubulin beta-6 chain (Tubulin beta class V)	49.8568	0.92045	1.07647
O75157	TSC22D2 KIAA0669 TILZ4	TSC22 domain family protein 2 (TSC22-related-inducible leucine zipper protein 4)	79.2276	0.895365	1.34276
Q01082	SPTBN1 SPTB2	Spectrin beta chain, non-erythrocytic 1 (Beta-II spectrin) (Fodrin beta chain) (Spectrin, non-erythroid beta chain 1)	274.607	0.981748	1.01859
P68104	EEF1A1 EEF1A EF1A LENG7	Elongation factor 1-alpha 1 (EF-1-alpha-1) (Elongation factor Tu) (EF-Tu) (Eukaryotic elongation factor 1 A-1) (eEF1A-1) (Leukocyte receptor cluster member 7)	50.1406	0.972747	0.981748
O15143	ARPC1B ARC41	Actin-related protein 2/3 complex subunit 1B (Arp2/3 complex 41 kDa subunit) (p41-ARC)	40.9494	1.00925	1.0666
Q06265	EXOSC9 PMSCL1	Exosome complex component RRP45 (Autoantigen PM/Scl 1) (Exosome component 9) (P75 polymyositis-scleroderma overlap syndrome-associated autoantigen) (Polymyositis/scleroderma autoantigen 1) (Polymyositis/scleroderma autoantigen 75 kDa) (PM/Scl-75)	48.9485	0.972747	0.92045
O75312	ZPR1 ZNF259	Zinc finger protein ZPR1 (Zinc finger protein 259)	50.9248	0.737904	1.55597
Q5JSH3	WDR44	WD repeat-containing protein 44 (Rabphilin-11)	101.365	0.990832	1.07647
P12429	ANXA3 ANX3	Annexin A3 (35-alpha calcimedin) (Annexin III) (Annexin-3) (Inositol 1,2-cyclic phosphate 2-phosphohydrolase) (Lipocortin III) (Placental anticoagulant protein III) (PAP-III)	36.3749	0.981748	2.55859
Q96DA6	DNAJC19 TIM14 TIMM14	Mitochondrial import inner membrane translocase subunit TIM14 (DnaJ homolog subfamily C member 19)	12.4985	1.0666	2.03236
Q8N983	MRPL43	39S ribosomal protein L43, mitochondrial (L43mt) (MRP-L43) (Mitochondrial ribosomal protein bMRP36a)	23.4306	1.00925	1.02802
P32119	PRDX2 NKEFB TDPX1	Peroxiredoxin-2 (EC 1.11.1.15) (Natural killer cell-enhancing factor B) (NKEF-B) (PRP) (Thiol-specific antioxidant protein) (TSA) (Thioredoxin peroxidase 1) (Thioredoxin-dependent peroxide reductase 1)	21.8917	0.981748	0.963829
O75937	DNAJC8 SPF31 HSPC315 HSPC331	DnaJ homolog subfamily C member 8 (Splicing protein spf31)	29.8415	1.00925	0.954993
P62942	FKBP1A FKBP1 FKBP12	Peptidyl-prolyl cis-trans isomerase FKBP1A (PPIase FKBP1A) (EC 5.2.1.8) (12 kDa FK506-binding protein) (12 kDa FKBP) (FKBP-12) (Calstabin-1) (FK506-binding protein 1A) (FKBP-1A) (Immunophilin FKBP12) (Rotamase)	11.9507	0.83946	0.465586
P82909	MRPS36 DC47	28S ribosomal protein S36, mitochondrial (MRP-S36) (S36mt)	11.4661	0.912011	1.13763
Q5XXA6	ANO1 DOG1 ORAOV2 TAOS2 TMEM16A	Anoctamin-1 (Discovered on gastrointestinal stromal tumors protein 1) (Oral cancer overexpressed protein 2) (Transmembrane protein 16A) (Tumor-amplified and overexpressed sequence 2)	114.077	0.946237	1.22462
Q00403	GTF2B TF2B TFIIB	Transcription initiation factor IIB (General transcription factor TFIIB) (S300-II)	34.8325	1.02802	0.772681
Q15366	PCBP2	Poly(rC)-binding protein 2 (Alpha-CP2) (Heterogeneous nuclear ribonucleoprotein E2) (hnRNP E2)	38.5797	0.895365	1.41906
Q32P41	TRMT5 KIAA1393 TRM5	tRNA (guanine(37)-N1)-methyltransferase (EC 2.1.1.228) (M1G-methyltransferase) (tRNA [GM37] methyltransferase) (tRNA methyltransferase 5 homolog)	58.2457	1.00925	1.01859
P15151	PVR PVS	Poliovirus receptor (Nectin-like protein 5) (NECL-5) (CD antigen CD155)	45.3023	0.972747	0.870964
P67870	CSNK2B CK2N G5A	Casein kinase II subunit beta (CK II beta) (Phosvitin) (Protein G5a)	24.9423	1.0666	1.10662
Q5BJF2	TMEM97 MAC30	Transmembrane protein 97 (Meningioma-associated protein 30)	20.8476	0.990832	0.83946
Q8NI27	THOC2 CXorf3	THO complex subunit 2 (Tho2) (hTREX120)	182.773	1.10662	0.444631
Q9UBB9	TFIP11 STIP HSPC006	Tuftelin-interacting protein 11 (Septin and tuftelin-interacting protein 1) (STIP-1)	96.8192	0.954993	1.22462
Q13151	HNRNPA0 HNRPA0	Heterogeneous nuclear ribonucleoprotein A0 (hnRNP A0)	30.8406	1.01859	0.990832
P50897	PPT1 PPT	Palmitoyl-protein thioesterase 1 (PPT-1) (EC 3.1.2.22) (Palmitoyl-protein hydrolase 1)	34.1932	1.01859	1
Q86V81	ALYREF ALY BEF THOC4	THO complex subunit 4 (Tho4) (Ally of AML-1 and LEF-1) (Aly/REF export factor) (Transcriptional coactivator Aly/REF) (bZIP-enhancing factor BEF)	26.8878	0.870964	1.03753
Q9NUL3	STAU2	Double-stranded RNA-binding protein Staufen homolog 2	62.6401	0.912011	2.22844
P60983	GMFB	Glia maturation factor beta (GMF-beta)	16.713	0.963829	1.08643
P84098	RPL19	60S ribosomal protein L19	23.4658	1.04713	1.27057
O00401	WASL	Neural Wiskott-Aldrich syndrome protein (N-WASP)	54.8265	0.981748	0.972747
P48147	PREP PEP	Prolyl endopeptidase (PE) (EC 3.4.21.26) (Post-proline cleaving enzyme)	80.6989	1	0.946237
P51153	RAB13 GIG4	Ras-related protein Rab-13 (Cell growth-inhibiting gene 4 protein)	22.7739	0.981748	1
P62314	SNRPD1	Small nuclear ribonucleoprotein Sm D1 (Sm-D1) (Sm-D autoantigen) (snRNP core protein D1)	13.2815	1.01859	0.895365
Q8WVC0	LEO1 RDL	RNA polymerase-associated protein LEO1 (Replicative senescence down-regulated leo1-like protein)	75.4034	0.954993	5.54626
Q96DG6	CMBL	Carboxymethylenebutenolidase homolog (EC 3.1.-.-)	28.048	1.04713	0.981748
Q9Y3X0	CCDC9	Coiled-coil domain-containing protein 9	59.7026	0.937562	0.92045
O00541	PES1	Pescadillo homolog	68.002	1.30617	1.5417
O75569	PRKRA PACT RAX HSD-14 HSD14	Interferon-inducible double-stranded RNA-dependent protein kinase activator A (PKR-associated protein X) (PKR-associating protein X) (Protein activator of the interferon-induced protein kinase) (Protein kinase, interferon-inducible double-stranded RNA-dependent activator)	34.4039	1.07647	0.903649
Q9NP97	DYNLRB1 BITH DNCL2A DNLC2A ROBLD1 HSPC162	Dynein light chain roadblock-type 1 (Bithoraxoid-like protein) (BLP) (Dynein light chain 2A, cytoplasmic) (Dynein-associated protein Km23) (Roadblock domain-containing protein 1)	10.9215	0.937562	0.794328
Q9NRF9	POLE3 CHRAC17	DNA polymerase epsilon subunit 3 (EC 2.7.7.7) (Arsenic-transactivated protein) (AsTP) (Chromatin accessibility complex 17 kDa protein) (CHRAC-17) (HuCHRAC17) (DNA polymerase II subunit 3) (DNA polymerase epsilon subunit p17)	16.8594	1.02802	1.01859
O00461	GOLIM4 GIMPC GOLPH4 GPP130	Golgi integral membrane protein 4 (Golgi integral membrane protein, cis) (GIMPc) (Golgi phosphoprotein 4) (Golgi-localized phosphoprotein of 130 kDa) (Golgi phosphoprotein of 130 kDa)	81.8801	1.03753	0.990832
Q9UKV8	AGO2 EIF2C2	Protein argonaute-2 (Argonaute2) (hAgo2) (EC 3.1.26.n2) (Argonaute RISC catalytic component 2) (Eukaryotic translation initiation factor 2C 2) (eIF-2C 2) (eIF2C 2) (PAZ Piwi domain protein) (PPD) (Protein slicer)	97.2075	1	1.15878
P11171	EPB41 E41P	Protein 4.1 (P4.1) (4.1R) (Band 4.1) (EPB4.1)	97.0161	0.972747	1.01859
O60763	USO1 VDP	General vesicular transport factor p115 (Protein USO1 homolog) (Transcytosis-associated protein) (TAP) (Vesicle-docking protein)	107.894	0.972747	1.02802
Q13492	PICALM CALM	Phosphatidylinositol-binding clathrin assembly protein (Clathrin assembly lymphoid myeloid leukemia protein)	70.7539	0.954993	0.972747
P16402	HIST1H1D H1F3	Histone H1.3 (Histone H1c) (Histone H1s-2)	22.3497	0.912011	1.03753
Q10713	PMPCA INPP5E KIAA0123 MPPA	Mitochondrial-processing peptidase subunit alpha (EC 3.4.24.64) (Alpha-MPP) (P-55)	58.2524	1.00925	1.02802
Q8IZP0	ABI1 SSH3BP1	Abl interactor 1 (Abelson interactor 1) (Abi-1) (Abl-binding protein 4) (AblBP4) (Eps8 SH3 domain-binding protein) (Eps8-binding protein) (Nap1-binding protein) (Nap1BP) (Spectrin SH3 domain-binding protein 1) (e3B1)	55.0804	0.83946	1.13763
P62195	PSMC5 SUG1	26S protease regulatory subunit 8 (26S proteasome AAA-ATPase subunit RPT6) (Proteasome 26S subunit ATPase 5) (Proteasome subunit p45) (Thyroid hormone receptor-interacting protein 1) (TRIP1) (p45/SUG)	45.6257	0.963829	0.946237
O95757	HSPA4L APG1 OSP94	Heat shock 70 kDa protein 4L (Heat shock 70-related protein APG-1) (Osmotic stress protein 94)	94.5117	0.981748	1.77011
P27986	PIK3R1 GRB1	Phosphatidylinositol 3-kinase regulatory subunit alpha (PI3-kinase regulatory subunit alpha) (PI3K regulatory subunit alpha) (PtdIns-3-kinase regulatory subunit alpha) (Phosphatidylinositol 3-kinase 85 kDa regulatory subunit alpha) (PI3-kinase subunit p85-alpha) (PtdIns-3-kinase regulatory subunit p85-alpha)	83.5977	1	0.963829
Q96JG6	VPS50 CCDC132 KIAA1861	Syndetin (Coiled-coil domain-containing protein 132) (EARP/GARPII complex subunit VPS50)	111.173	1.0666	0.92045
Q92890	UFD1L	Ubiquitin fusion degradation protein 1 homolog (UB fusion protein 1)	34.5001	1.01859	1.09648
P54819	AK2 ADK2	Adenylate kinase 2, mitochondrial (AK 2) (EC 2.7.4.3) (ATP-AMP transphosphorylase 2) (ATP:AMP phosphotransferase) (Adenylate monophosphate kinase) [Cleaved into: Adenylate kinase 2, mitochondrial, N-terminally processed]	26.4774	1	1
P11310	ACADM	Medium-chain specific acyl-CoA dehydrogenase, mitochondrial (MCAD) (EC 1.3.8.7)	46.588	1.02802	1.20226
Q99996	AKAP9 AKAP350 AKAP450 KIAA0803	A-kinase anchor protein 9 (AKAP-9) (A-kinase anchor protein 350 kDa) (AKAP 350) (hgAKAP 350) (A-kinase anchor protein 450 kDa) (AKAP 450) (AKAP 120-like protein) (Centrosome- and Golgi-localized PKN-associated protein) (CG-NAP) (Protein hyperion) (Protein kinase A-anchoring protein 9) (PRKA9) (Protein yotiao)	453.664	1.05682	1.04713
Q6PHR2	ULK3	Serine/threonine-protein kinase ULK3 (EC 2.7.11.1) (Unc-51-like kinase 3)	53.4439	1.01859	0.570164
Q13510	ASAH1 ASAH HSD-33 HSD33	Acid ceramidase (AC) (ACDase) (Acid CDase) (EC 3.5.1.23) (Acylsphingosine deacylase) (N-acylsphingosine amidohydrolase) (Putative 32 kDa heart protein) (PHP32) [Cleaved into: Acid ceramidase subunit alpha; Acid ceramidase subunit beta]	44.6593	0.912011	0.691831
A8MPP1	DDX11L8	Putative ATP-dependent RNA helicase DDX11-like protein 8 (EC 3.6.4.13) (DEAD/H box protein 11-like 8)	101.81	1.00925	0.751623
Q7Z5K2	WAPL FOE KIAA0261 WAPAL	Wings apart-like protein homolog (Friend of EBNA2 protein) (WAPL cohesin release factor)	132.945	0.981748	0.772681
Q9P1Z2	CALCOCO1 KIAA1536 PP13275 UNQ2436/PRO4996	Calcium-binding and coiled-coil domain-containing protein 1 (Calphoglin) (Coiled-coil coactivator protein) (Sarcoma antigen NY-SAR-3)	77.3356	0.92045	2.44343
Q6Y7W6	GIGYF2 KIAA0642 PERQ2 TNRC15	PERQ amino acid-rich with GYF domain-containing protein 2 (GRB10-interacting GYF protein 2) (Trinucleotide repeat-containing gene 15 protein)	150.069	0.990832	1.00925
Q8NFV4	ABHD11 WBSCR21 PP1226	Protein ABHD11 (EC 3.-.-.-) (Alpha/beta hydrolase domain-containing protein 11) (Abhydrolase domain-containing protein 11) (Williams-Beuren syndrome chromosomal region 21 protein)	34.6897	1.45881	1.10662
Q15434	RBMS2 SCR3	RNA-binding motif, single-stranded-interacting protein 2 (Suppressor of CDC2 with RNA-binding motif 3)	43.9584	1.05682	1.14815
Q9NXX6	NSMCE4A C10orf86 PP4762	Non-structural maintenance of chromosomes element 4 homolog A (NS4EA) (Non-SMC element 4 homolog A)	44.3009	0.937562	1.41906
Q13356	PPIL2	Peptidyl-prolyl cis-trans isomerase-like 2 (PPIase) (EC 5.2.1.8) (EC 6.3.2.-) (CYC4) (Cyclophilin-60) (Cyclophilin-like protein Cyp-60) (Cyp60) (hCyP-60) (Rotamase PPIL2)	58.8231	1.07647	0.660694
Q9NW68	BSDC1 UNQ2494/PRO5781	BSD domain-containing protein 1	47.1628	2.29087	3.46737
P16401	HIST1H1B H1F5	Histone H1.5 (Histone H1a) (Histone H1b) (Histone H1s-3)	22.5799	1	1
Q8IY21	DDX60	Probable ATP-dependent RNA helicase DDX60 (EC 3.6.4.13) (DEAD box protein 60)	197.851	1.03753	1.75388
Q96G23	CERS2 LASS2 TMSG1	Ceramide synthase 2 (CerS2) (LAG1 longevity assurance homolog 2) (SP260) (Tumor metastasis-suppressor gene 1 protein)	44.8757	1.03753	0.990832
Q96HE7	ERO1A ERO1L UNQ434/PRO865	ERO1-like protein alpha (ERO1-L) (ERO1-L-alpha) (EC 1.8.4.-) (Endoplasmic oxidoreductin-1-like protein) (Endoplasmic reticulum oxidoreductase alpha) (Oxidoreductin-1-L-alpha)	54.3921	1.01859	1.04713
A0MZ66	SHTN1 KIAA1598	Shootin-1 (Shootin1)	71.6393	1.00925	1.14815
O14828	SCAMP3 C1orf3 PROPIN1	Secretory carrier-associated membrane protein 3 (Secretory carrier membrane protein 3)	38.2865	0.963829	1.6293
P13693	TPT1	Translationally-controlled tumor protein (TCTP) (Fortilin) (Histamine-releasing factor) (HRF) (p23)	19.5952	0.963829	1.02802
P12532	CKMT1A CKMT; CKMT1B CKMT	Creatine kinase U-type, mitochondrial (EC 2.7.3.2) (Acidic-type mitochondrial creatine kinase) (Mia-CK) (Ubiquitous mitochondrial creatine kinase) (U-MtCK)	47.0363	0.937562	1.09648
P08397	HMBS PBGD UPS	Porphobilinogen deaminase (PBG-D) (EC 2.5.1.61) (Hydroxymethylbilane synthase) (HMBS) (Pre-uroporphyrinogen synthase)	39.3297	1.04713	1.01859
Q13185	CBX3	Chromobox protein homolog 3 (HECH) (Heterochromatin protein 1 homolog gamma) (HP1 gamma) (Modifier 2 protein)	20.8113	0.954993	1
P43378	PTPN9	Tyrosine-protein phosphatase non-receptor type 9 (EC 3.1.3.48) (Protein-tyrosine phosphatase MEG2) (PTPase MEG2)	68.0196	1.0666	1.15878
P51003	PAPOLA PAP	Poly(A) polymerase alpha (PAP-alpha) (EC 2.7.7.19) (Polynucleotide adenylyltransferase alpha)	82.8418	0.912011	0.625173
Q02978	SLC25A11 SLC20A4	Mitochondrial 2-oxoglutarate/malate carrier protein (OGCP) (Solute carrier family 25 member 11)	34.0614	1.0666	0.963829
P04040	CAT	Catalase (EC 1.11.1.6)	59.7558	0.981748	0.972747
Q9UHY7	ENOPH1 MASA MSTP145	Enolase-phosphatase E1 (EC 3.1.3.77) (2,3-diketo-5-methylthio-1-phosphopentane phosphatase) (MASA homolog)	28.9324	0.912011	0.972747
Q92876	KLK6 PRSS18 PRSS9	Kallikrein-6 (EC 3.4.21.-) (Neurosin) (Protease M) (SP59) (Serine protease 18) (Serine protease 9) (Zyme)	26.8555	1.1272	1.94089
O43707	ACTN4	Alpha-actinin-4 (Non-muscle alpha-actinin 4)	104.853	0.809096	0.963829
P48735	IDH2	Isocitrate dehydrogenase [NADP], mitochondrial (IDH) (EC 1.1.1.42) (ICD-M) (IDP) (NADP(+)-specific ICDH) (Oxalosuccinate decarboxylase)	50.9089	0.946237	0.972747
Q92673	SORL1 C11orf32	Sortilin-related receptor (Low-density lipoprotein receptor relative with 11 ligand-binding repeats) (LDLR relative with 11 ligand-binding repeats) (LR11) (SorLA-1) (Sorting protein-related receptor containing LDLR class A repeats) (SorLA)	248.424	1.13763	0.855067
Q5BJD5	TMEM41B KIAA0033	Transmembrane protein 41B	32.5132	1.0666	0.912011
Q96HR9	REEP6 C19orf32 DP1L1	Receptor expression-enhancing protein 6 (Polyposis locus protein 1-like 1)	20.733	0.954993	0.963829
Q96ST3	SIN3A	Paired amphipathic helix protein Sin3a (Histone deacetylase complex subunit Sin3a) (Transcriptional corepressor Sin3a)	145.174	1.00925	1.72187
O00571	DDX3X DBX DDX3	ATP-dependent RNA helicase DDX3X (EC 3.6.4.13) (DEAD box protein 3, X-chromosomal) (DEAD box, X isoform) (Helicase-like protein 2) (HLP2)	73.2428	0.990832	0.946237
Q9BTT6	LRRC1 LANO	Leucine-rich repeat-containing protein 1 (LANO adapter protein) (LAP and no PDZ protein)	59.241	0.972747	0.954993
O60645	EXOC3 SEC6 SEC6L1	Exocyst complex component 3 (Exocyst complex component Sec6)	86.8441	0.946237	1.67494
P15531	NME1 NDPKA NM23	Nucleoside diphosphate kinase A (NDK A) (NDP kinase A) (EC 2.7.4.6) (Granzyme A-activated DNase) (GAAD) (Metastasis inhibition factor nm23) (NM23-H1) (Tumor metastatic process-associated protein)	17.1486	0.831764	0.928966
O75794	CDC123 C10orf7 D123	Cell division cycle protein 123 homolog (Protein D123) (HT-1080) (PZ32)	39.1344	0.963829	0.981748
Q9UJC3	HOOK1	Protein Hook homolog 1 (h-hook1) (hHK1)	84.6472	0.954993	1.99526
Q9NXV2	KCTD5	BTB/POZ domain-containing protein KCTD5	26.0923	0.887156	0.809096
P98196	ATP11A ATPIH ATPIS KIAA1021	Probable phospholipid-transporting ATPase IH (EC 3.6.3.1) (ATPase IS) (ATPase class VI type 11A) (P4-ATPase flippase complex alpha subunit ATP11A)	129.755	0.990832	0.887156
Q06136	KDSR FVT1 SDR35C1	3-ketodihydrosphingosine reductase (KDS reductase) (EC 1.1.1.102) (3-dehydrosphinganine reductase) (Follicular variant translocation protein 1) (FVT-1) (Short chain dehydrogenase/reductase family 35C member 1)	36.1868	0.903649	0.990832
Q9BTM9	URM1 C9orf74	Ubiquitin-related modifier 1	11.38	1	0.972747
Q8NBS9	TXNDC5 TLP46 UNQ364/PRO700	Thioredoxin domain-containing protein 5 (Endoplasmic reticulum resident protein 46) (ER protein 46) (ERp46) (Thioredoxin-like protein p46)	47.6285	0.887156	1.59956
Q9H9B4	SFXN1	Sideroflexin-1 (Tricarboxylate carrier protein) (TCC)	35.6191	0.954993	1.8197
O60749	SNX2 TRG9	Sorting nexin-2 (Transformation-related gene 9 protein) (TRG-9)	58.4705	0.954993	0.870964
O60669	SLC16A7 MCT2	Monocarboxylate transporter 2 (MCT 2) (Solute carrier family 16 member 7)	52.1997	1.08643	0.809096
Q9NRX4	PHPT1 PHP14 CGI-202 HSPC141	14 kDa phosphohistidine phosphatase (EC 3.1.3.-) (Phosphohistidine phosphatase 1) (Protein janus-A homolog)	13.8324	0.903649	0.544503
Q6KB66	KRT80 KB20	Keratin, type II cytoskeletal 80 (Cytokeratin-80) (CK-80) (Keratin-80) (K80) (Type-II keratin Kb20)	50.5248	1.00925	1.07647
Q8NBT2	SPC24 SPBC24	Kinetochore protein Spc24 (hSpc24)	22.478	0.879022	0.903649
P78537	BLOC1S1 BLOS1 GCN5L1 RT14	Biogenesis of lysosome-related organelles complex 1 subunit 1 (BLOC-1 subunit 1) (GCN5-like protein 1) (Protein RT14)	17.2625	1.20226	1.15878
Q12972	PPP1R8 ARD1 NIPP1	Nuclear inhibitor of protein phosphatase 1 (NIPP-1) (Protein phosphatase 1 regulatory inhibitor subunit 8) [Includes: Activator of RNA decay (EC 3.1.4.-) (ARD-1)]	38.4785	0.981748	1.22462
Q6VEQ5	WASH2P FAM39B	WAS protein family homolog 2 (CXYorf1-like protein on chromosome 2) (Protein FAM39B)	50.3116	1	1
Q9Y624	F11R JAM1 JCAM UNQ264/PRO301	Junctional adhesion molecule A (JAM-A) (Junctional adhesion molecule 1) (JAM-1) (Platelet F11 receptor) (Platelet adhesion molecule 1) (PAM-1) (CD antigen CD321)	32.5829	0.801678	1.05682
P55327	TPD52	Tumor protein D52 (Protein N8)	24.3268	1.04713	1.03753
Q02487	DSC2 CDHF2 DSC3	Desmocollin-2 (Cadherin family member 2) (Desmocollin-3) (Desmosomal glycoprotein II) (Desmosomal glycoprotein III)	99.9609	0.972747	0.751623
Q9NRG9	AAAS ADRACALA GL003	Aladin (Adracalin)	59.5736	0.912011	1.0666
P26358	DNMT1 AIM CXXC9 DNMT	DNA (cytosine-5)-methyltransferase 1 (Dnmt1) (EC 2.1.1.37) (CXXC-type zinc finger protein 9) (DNA methyltransferase HsaI) (DNA MTase HsaI) (M.HsaI) (MCMT)	183.164	0.816582	1.92309
Q9H9A6	LRRC40	Leucine-rich repeat-containing protein 40	68.2491	0.870964	0.963829
P83731	RPL24	60S ribosomal protein L24 (60S ribosomal protein L30)	17.7788	0.946237	0.903649
O75964	ATP5L	ATP synthase subunit g, mitochondrial (ATPase subunit g)	11.4284	0.981748	0.981748
Q14997	PSME4 KIAA0077	Proteasome activator complex subunit 4 (Proteasome activator PA200)	211.332	0.972747	1.09648
Q9Y315	DERA CGI-26	Deoxyribose-phosphate aldolase (DERA) (EC 4.1.2.4) (2-deoxy-D-ribose 5-phosphate aldolase) (Phosphodeoxyriboaldolase) (Deoxyriboaldolase)	35.2304	0.990832	1.99526
O60232	SSSCA1	Sjoegren syndrome/scleroderma autoantigen 1 (Autoantigen p27)	21.4741	1.6293	3.19154
Q13547	HDAC1 RPD3L1	Histone deacetylase 1 (HD1) (EC 3.5.1.98)	55.1026	0.981748	1.02802
Q92785	DPF2 BAF45D REQ UBID4	Zinc finger protein ubi-d4 (Apoptosis response zinc finger protein) (BRG1-associated factor 45D) (BAF45D) (D4, zinc and double PHD fingers family 2) (Protein requiem)	44.155	0.946237	1.5417
Q16864	ATP6V1F ATP6S14 VATF	V-type proton ATPase subunit F (V-ATPase subunit F) (V-ATPase 14 kDa subunit) (Vacuolar proton pump subunit F)	13.3701	0.972747	1.09648
Q13535	ATR FRP1	Serine/threonine-protein kinase ATR (EC 2.7.11.1) (Ataxia telangiectasia and Rad3-related protein) (FRAP-related protein 1)	301.364	0.972747	0.954993
P61289	PSME3	Proteasome activator complex subunit 3 (11S regulator complex subunit gamma) (REG-gamma) (Activator of multicatalytic protease subunit 3) (Ki nuclear autoantigen) (Proteasome activator 28 subunit gamma) (PA28g) (PA28gamma)	29.5058	0.83946	2.48886
Q13561	DCTN2 DCTN50	Dynactin subunit 2 (50 kDa dynein-associated polypeptide) (Dynactin complex 50 kDa subunit) (DCTN-50) (p50 dynamitin)	44.2307	0.954993	1.00925
Q2M389	KIAA1033	WASH complex subunit 7 (Strumpellin and WASH-interacting protein) (SWIP)	136.402	1	0.928966
Q8WUA2	PPIL4	Peptidyl-prolyl cis-trans isomerase-like 4 (PPIase) (EC 5.2.1.8) (Cyclophilin-like protein PPIL4) (Rotamase PPIL4)	57.2246	0.937562	1.39316
P35222	CTNNB1 CTNNB OK/SW-cl.35 PRO2286	Catenin beta-1 (Beta-catenin)	85.4959	1.57036	1.7378
P13987	CD59 MIC11 MIN1 MIN2 MIN3 MSK21	CD59 glycoprotein (1F5 antigen) (20 kDa homologous restriction factor) (HRF-20) (HRF20) (MAC-inhibitory protein) (MAC-IP) (MEM43 antigen) (Membrane attack complex inhibition factor) (MACIF) (Membrane inhibitor of reactive lysis) (MIRL) (Protectin) (CD antigen CD59)	14.1772	1.11686	1.07647
Q32MZ4	LRRFIP1 GCF2 TRIP	Leucine-rich repeat flightless-interacting protein 1 (LRR FLII-interacting protein 1) (GC-binding factor 2) (TAR RNA-interacting protein)	89.2524	0.765597	0.685488
Q9Y303	AMDHD2 CGI-14	N-acetylglucosamine-6-phosphate deacetylase (GlcNAc 6-P deacetylase) (EC 3.5.1.25) (Amidohydrolase domain-containing protein 2)	43.7475	1.0666	1.20226
Q9Y639	NPTN SDFR1 SDR1	Neuroplastin (Stromal cell-derived receptor 1) (SDR-1)	44.3868	0.954993	0.928966
Q8N5M9	JAGN1	Protein jagunal homolog 1	21.1248	0.912011	0.912011
P16930	FAH	Fumarylacetoacetase (FAA) (EC 3.7.1.2) (Beta-diketonase) (Fumarylacetoacetate hydrolase)	46.374	1.03753	1.1695
Q56VL3	OCIAD2	OCIA domain-containing protein 2 (Ovarian carcinoma immunoreactive antigen-like protein)	16.9534	1.00925	0.946237
Q9Y6G5	COMMD10 HSPC305 PTD002	COMM domain-containing protein 10	22.9662	1.08643	1.10662
Q96DH6	MSI2	RNA-binding protein Musashi homolog 2 (Musashi-2)	35.1965	0.954993	0.83946
Q969V5	MUL1 C1orf166 GIDE MAPL MULAN RNF218	Mitochondrial ubiquitin ligase activator of NFKB 1 (EC 6.3.2.-) (E3 SUMO-protein ligase MUL1) (E3 ubiquitin-protein ligase MUL1) (Growth inhibition and death E3 ligase) (Mitochondrial-anchored protein ligase) (MAPL) (Putative NF-kappa-B-activating protein 266) (RING finger protein 218)	39.7997	1.08643	1.07647
Q2TAA2	IAH1	Isoamyl acetate-hydrolyzing esterase 1 homolog (EC 3.1.-.-)	27.5984	0.972747	0.824138
Q8IWT0	ZBTB8OS ARCH	Protein archease (Protein ZBTB8OS) (Zinc finger and BTB domain-containing opposite strand protein 8)	19.4907	1.04713	1.2942
P07858	CTSB CPSB	Cathepsin B (EC 3.4.22.1) (APP secretase) (APPS) (Cathepsin B1) [Cleaved into: Cathepsin B light chain; Cathepsin B heavy chain]	37.8214	0.903649	1.24738
Q6P4Q7	CNNM4 ACDP4 KIAA1592	Metal transporter CNNM4 (Ancient conserved domain-containing protein 4) (Cyclin-M4)	86.606	0.903649	0.887156
O95299	NDUFA10	NADH dehydrogenase [ubiquinone] 1 alpha subcomplex subunit 10, mitochondrial (Complex I-42kD) (CI-42kD) (NADH-ubiquinone oxidoreductase 42 kDa subunit)	40.7503	1.05682	0.963829
Q92597	NDRG1 CAP43 DRG1 RTP	Protein NDRG1 (Differentiation-related gene 1 protein) (DRG-1) (N-myc downstream-regulated gene 1 protein) (Nickel-specific induction protein Cap43) (Reducing agents and tunicamycin-responsive protein) (RTP) (Rit42)	42.8352	0.937562	1.15878
Q96AE4	FUBP1	Far upstream element-binding protein 1 (FBP) (FUSE-binding protein 1) (DNA helicase V) (hDH V)	67.5602	0.990832	0.963829
O60884	DNAJA2 CPR3 HIRIP4	DnaJ homolog subfamily A member 2 (Cell cycle progression restoration gene 3 protein) (Dnj3) (Dj3) (HIRA-interacting protein 4) (Renal carcinoma antigen NY-REN-14)	45.7454	2.05116	0.77983
P52434	POLR2H	DNA-directed RNA polymerases I, II, and III subunit RPABC3 (RNA polymerases I, II, and III subunit ABC3) (DNA-directed RNA polymerase II subunit H) (DNA-directed RNA polymerases I, II, and III 17.1 kDa polypeptide) (RPB17) (RPB8 homolog) (hRPB8)	17.1431	0.954993	0.963829
Q96JP5	ZFP91 ZNF757 FKSG11	E3 ubiquitin-protein ligase ZFP91 (EC 6.3.2.-) (Zinc finger protein 757) (Zinc finger protein 91 homolog) (Zfp-91)	63.4445	1.09648	0.679204
Q16576	RBBP7 RBAP46	Histone-binding protein RBBP7 (Histone acetyltransferase type B subunit 2) (Nucleosome-remodeling factor subunit RBAP46) (Retinoblastoma-binding protein 7) (RBBP-7) (Retinoblastoma-binding protein p46)	47.8197	1.24738	0.60256
Q8NBJ7	SUMF2 PSEC0171 UNQ1968/PRO4500	Sulfatase-modifying factor 2 (C-alpha-formylglycine-generating enzyme 2)	33.8429	0.685488	1.85353
P26006	ITGA3 MSK18	Integrin alpha-3 (CD49 antigen-like family member C) (FRP-2) (Galactoprotein B3) (GAPB3) (VLA-3 subunit alpha) (CD antigen CD49c) [Cleaved into: Integrin alpha-3 heavy chain; Integrin alpha-3 light chain]	116.611	1.00925	0.870964
P51398	DAP3 MRPS29	28S ribosomal protein S29, mitochondrial (MRP-S29) (S29mt) (Death-associated protein 3) (DAP-3) (Ionizing radiation resistance conferring protein)	45.5661	0.954993	0.461318
P48739	PITPNB	Phosphatidylinositol transfer protein beta isoform (PI-TP-beta) (PtdIns transfer protein beta) (PtdInsTP beta)	31.5399	0.92045	0.912011
O95831	AIFM1 AIF PDCD8	Apoptosis-inducing factor 1, mitochondrial (EC 1.1.1.-) (Programmed cell death protein 8)	66.9001	1.13763	0.870964
Q8TCD1	C18orf32	UPF0729 protein C18orf32 (Putative NF-kappa-B-activating protein 200)	8.66929	0.895365	1.34276
O95159	ZFPL1	Zinc finger protein-like 1 (Zinc finger protein MCG4)	34.1135	1.09648	5.19996
Q7L4I2	RSRC2	Arginine/serine-rich coiled-coil protein 2	50.5592	1	1
P20340	RAB6A RAB6	Ras-related protein Rab-6A (Rab-6)	23.5926	0.887156	1.6293
Q99519	NEU1 NANH	Sialidase-1 (EC 3.2.1.18) (Acetylneuraminyl hydrolase) (G9 sialidase) (Lysosomal sialidase) (N-acetyl-alpha-neuraminidase 1)	45.467	1.02802	1.07647
P83881	RPL36A RPL44 GIG15 MIG6	60S ribosomal protein L36a (60S ribosomal protein L44) (Cell growth-inhibiting gene 15 protein) (Cell migration-inducing gene 6 protein)	12.4408	0.870964	0.937562
Q99805	TM9SF2	Transmembrane 9 superfamily member 2 (p76)	75.7749	0.990832	1.04713
P61326	MAGOH MAGOHA	Protein mago nashi homolog	17.1635	1.08643	0.862979
Q9BSJ2	TUBGCP2 GCP2	Gamma-tubulin complex component 2 (GCP-2) (hGCP2) (Gamma-ring complex protein 103 kDa) (h103p) (hGrip103) (Spindle pole body protein Spc97 homolog) (hSpc97)	102.533	1.03753	1.01859
Q9H2U2	PPA2 HSPC124	Inorganic pyrophosphatase 2, mitochondrial (EC 3.6.1.1) (Pyrophosphatase SID6-306) (Pyrophosphate phospho-hydrolase 2) (PPase 2)	37.9199	0.981748	1.0666
O95297	MPZL1 PZR UNQ849/PRO1787	Myelin protein zero-like protein 1 (Protein zero-related)	29.082	0.990832	0.937562
P27695	APEX1 APE APE1 APEX APX HAP1 REF1	DNA-(apurinic or apyrimidinic site) lyase (EC 3.1.-.-) (EC 4.2.99.18) (APEX nuclease) (APEN) (Apurinic-apyrimidinic endonuclease 1) (AP endonuclease 1) (APE-1) (REF-1) (Redox factor-1) [Cleaved into: DNA-(apurinic or apyrimidinic site) lyase, mitochondrial]	35.5542	0.937562	0.954993
Q969S9	GFM2 EFG2 MSTP027	Ribosome-releasing factor 2, mitochondrial (RRF2mt) (Elongation factor G 2, mitochondrial) (EF-G2mt) (mEF-G 2) (Elongation factor G2) (hEFG2)	86.5997	0.879022	0.855067
Q6L8Q7	PDE12	2',5'-phosphodiesterase 12 (2'-PDE) (2-PDE) (EC 3.1.4.-) (Mitochondrial deadenylase) (EC 3.1.13.4)	67.3509	0.895365	1.1695
Q96TA2	YME1L1 FTSH1 YME1L UNQ1868/PRO4304	ATP-dependent zinc metalloprotease YME1L1 (EC 3.4.24.-) (ATP-dependent metalloprotease FtsH1) (Meg-4) (Presenilin-associated metalloprotease) (PAMP) (YME1-like protein 1)	86.4545	1.0666	1.0666
Q9NXN4	GDAP2	Ganglioside-induced differentiation-associated protein 2	56.2242	0.895365	1.2942
Q969E2	SCAMP4	Secretory carrier-associated membrane protein 4 (Secretory carrier membrane protein 4)	25.7277	0.981748	0.794328
Q969X1	TMBIM1 LFG3 RECS1 PP1201 PSEC0158	Protein lifeguard 3 (Protein RECS1 homolog) (Transmembrane BAX inhibitor motif-containing protein 1)	34.6072	0.954993	1
Q02880	TOP2B	DNA topoisomerase 2-beta (EC 5.99.1.3) (DNA topoisomerase II, beta isozyme)	183.266	0.912011	0.972747
Q9NTJ3	SMC4 CAPC SMC4L1	Structural maintenance of chromosomes protein 4 (SMC protein 4) (SMC-4) (Chromosome-associated polypeptide C) (hCAP-C) (XCAP-C homolog)	147.181	1.02802	0.972747
Q13283	G3BP1 G3BP	Ras GTPase-activating protein-binding protein 1 (G3BP-1) (EC 3.6.4.12) (EC 3.6.4.13) (ATP-dependent DNA helicase VIII) (hDH VIII) (GAP SH3 domain-binding protein 1)	52.164	1.2942	2.208
Q13247	SRSF6 SFRS6 SRP55	Serine/arginine-rich splicing factor 6 (Pre-mRNA-splicing factor SRP55) (Splicing factor, arginine/serine-rich 6)	39.5863	1.11686	1.09648
P18754	RCC1 CHC1	Regulator of chromosome condensation (Cell cycle regulatory protein) (Chromosome condensation protein 1)	44.9689	0.928966	1.14815
Q9BTE6	AARSD1	Alanyl-tRNA editing protein Aarsd1 (Alanyl-tRNA synthetase domain-containing protein 1)	45.4793	1.02802	0.946237
Q9GZT8	NIF3L1 ALS2CR1 MDS015 My018	NIF3-like protein 1 (Amyotrophic lateral sclerosis 2 chromosomal region candidate gene 1 protein)	41.9676	1.03753	0.879022
P47755	CAPZA2	F-actin-capping protein subunit alpha-2 (CapZ alpha-2)	32.9489	0.981748	0.879022
P26885	FKBP2 FKBP13	Peptidyl-prolyl cis-trans isomerase FKBP2 (PPIase FKBP2) (EC 5.2.1.8) (13 kDa FK506-binding protein) (13 kDa FKBP) (FKBP-13) (FK506-binding protein 2) (FKBP-2) (Immunophilin FKBP13) (Rotamase)	15.6492	0.465586	3.10456
Q6ZUM4	ARHGAP27 CAMGAP1 SH3D20 PP905	Rho GTPase-activating protein 27 (CIN85-associated multi-domain-containing Rho GTPase-activating protein 1) (Rho-type GTPase-activating protein 27) (SH3 domain-containing protein 20)	98.395	0.972747	1.07647
P17858	PFKL	ATP-dependent 6-phosphofructokinase, liver type (ATP-PFK) (PFK-L) (EC 2.7.1.11) (6-phosphofructokinase type B) (Phosphofructo-1-kinase isozyme B) (PFK-B) (Phosphohexokinase)	85.0178	1.02802	0.937562
Q93050	ATP6V0A1 ATP6N1 ATP6N1A VPP1	V-type proton ATPase 116 kDa subunit a isoform 1 (V-ATPase 116 kDa isoform a1) (Clathrin-coated vesicle/synaptic vesicle proton pump 116 kDa subunit) (Vacuolar adenosine triphosphatase subunit Ac116) (Vacuolar proton pump subunit 1) (Vacuolar proton translocating ATPase 116 kDa subunit a isoform 1)	96.4119	1	1.01859
P41223	BUD31 EDG2	Protein BUD31 homolog (Protein EDG-2) (Protein G10 homolog)	16.9996	1.09648	0.870964
Q9HBM1	SPC25 SPBC25 AD024	Kinetochore protein Spc25 (hSpc25)	26.1526	0.895365	0.353183
Q9H875	PRKRIP1	PRKR-interacting protein 1	20.9969	0.816582	2.12814
Q12996	CSTF3	Cleavage stimulation factor subunit 3 (CF-1 77 kDa subunit) (Cleavage stimulation factor 77 kDa subunit) (CSTF 77 kDa subunit) (CstF-77)	82.9208	1.02802	1.10662
Q96IJ6	GMPPA	Mannose-1-phosphate guanyltransferase alpha (GDP-mannose pyrophosphorylase A) (GMPP-alpha) (GTP-mannose-1-phosphate guanylyltransferase alpha)	46.2908	1.09648	0.972747
Q6UB35	MTHFD1L FTHFSDC1	Monofunctional C1-tetrahydrofolate synthase, mitochondrial (EC 6.3.4.3) (Formyltetrahydrofolate synthetase)	105.789	0.887156	0.954993
Q8N8S7	ENAH MENA	Protein enabled homolog	66.5097	0.963829	0.937562
Q9H910	HN1L C16orf34 L11	Hematological and neurological expressed 1-like protein (HN1-like protein)	20.0632	1	1.00925
Q96E11	MRRF	Ribosome-recycling factor, mitochondrial (RRF) (Ribosome-releasing factor, mitochondrial)	29.2768	1.1695	1.15878
P26583	HMGB2 HMG2	High mobility group protein B2 (High mobility group protein 2) (HMG-2)	24.0336	0.972747	0.972747
P49585	PCYT1A CTPCT PCYT1	Choline-phosphate cytidylyltransferase A (EC 2.7.7.15) (CCT-alpha) (CTP:phosphocholine cytidylyltransferase A) (CCT A) (CT A) (Phosphorylcholine transferase A)	41.7307	1.11686	1.33045
Q14676	MDC1 KIAA0170 NFBD1	Mediator of DNA damage checkpoint protein 1 (Nuclear factor with BRCT domains 1)	226.664	0.954993	1.14815
Q92973	TNPO1 KPNB2 MIP1 TRN	Transportin-1 (Importin beta-2) (Karyopherin beta-2) (M9 region interaction protein) (MIP)	102.354	0.937562	0.928966
Q5VV42	CDKAL1	Threonylcarbamoyladenosine tRNA methylthiotransferase (EC 2.8.4.5) (CDK5 regulatory subunit-associated protein 1-like 1) (tRNA-t(6)A37 methylthiotransferase)	65.111	0.831764	1.07647
O14639	ABLIM1 ABLIM KIAA0059 LIMAB1	Actin-binding LIM protein 1 (abLIM-1) (Actin-binding LIM protein family member 1) (Actin-binding double zinc finger protein) (LIMAB1) (Limatin)	87.6868	0.862979	0.855067
Q14573	ITPR3	Inositol 1,4,5-trisphosphate receptor type 3 (IP3 receptor isoform 3) (IP3R 3) (InsP3R3) (Type 3 inositol 1,4,5-trisphosphate receptor) (Type 3 InsP3 receptor)	304.104	1.01859	1.00925
Q8N684	CPSF7	Cleavage and polyadenylation specificity factor subunit 7 (Cleavage and polyadenylation specificity factor 59 kDa subunit) (CFIm59) (CPSF 59 kDa subunit) (Pre-mRNA cleavage factor Im 59 kDa subunit)	52.0495	1.18032	0.724436
O43823	AKAP8 AKAP95	A-kinase anchor protein 8 (AKAP-8) (A-kinase anchor protein 95 kDa) (AKAP 95)	76.1077	1.10662	1.70608
P23919	DTYMK CDC8 TMPK TYMK	Thymidylate kinase (EC 2.7.4.9) (dTMP kinase)	23.8191	0.928966	0.895365
P01009	SERPINA1 AAT PI PRO0684 PRO2209	Alpha-1-antitrypsin (Alpha-1 protease inhibitor) (Alpha-1-antiproteinase) (Serpin A1) [Cleaved into: Short peptide from AAT (SPAAT)]	46.7362	0.990832	0.92045
Q16880	UGT8 CGT UGT4	2-hydroxyacylsphingosine 1-beta-galactosyltransferase (EC 2.4.1.45) (Ceramide UDP-galactosyltransferase) (Cerebroside synthase) (UDP-galactose-ceramide galactosyltransferase)	61.4373	0.92045	1.24738
Q9P016	THYN1 THY28 HSPC144 MDS012 My0054	Thymocyte nuclear protein 1 (Thymocyte protein Thy28)	25.6971	1.24738	1.1695
Q9BUT9	FAM195A C16orf14	Protein FAM195A	17.8279	1.09648	4.32514
P33240	CSTF2	Cleavage stimulation factor subunit 2 (CF-1 64 kDa subunit) (Cleavage stimulation factor 64 kDa subunit) (CSTF 64 kDa subunit) (CstF-64)	60.9592	1.04713	0.879022
Q7L5N1	COPS6 CSN6 HVIP	COP9 signalosome complex subunit 6 (SGN6) (Signalosome subunit 6) (JAB1-containing signalosome subunit 6) (MOV34 homolog) (Vpr-interacting protein) (hVIP)	36.1632	1.02802	0.724436
Q6PIU2	NCEH1 AADACL1 KIAA1363	Neutral cholesterol ester hydrolase 1 (NCEH) (EC 3.1.1.-) (Arylacetamide deacetylase-like 1)	45.8074	0.946237	1.10662
O15042	U2SURP KIAA0332 SR140	U2 snRNP-associated SURP motif-containing protein (140 kDa Ser/Arg-rich domain protein) (U2-associated protein SR140)	118.291	0.954993	0.981748
Q96GE6	CALML4	Calmodulin-like protein 4 (Serologically defined breast cancer antigen NY-BR-20)	21.8829	1.1272	2.29087
Q7Z3K3	POGZ KIAA0461 SUHW5 ZNF280E ZNF635 Nbla00003	Pogo transposable element with ZNF domain (Suppressor of hairy wing homolog 5) (Zinc finger protein 280E) (Zinc finger protein 635)	155.343	1.10662	1.45881
Q13277	STX3 STX3A	Syntaxin-3	33.1547	1.00925	1.09648
Q8N573	OXR1 Nbla00307	Oxidation resistance protein 1	97.9695	1.05682	1.31826
O14735	CDIPT PIS PIS1	CDP-diacylglycerol--inositol 3-phosphatidyltransferase (EC 2.7.8.11) (Phosphatidylinositol synthase) (PI synthase) (PtdIns synthase)	23.5385	1.00925	1
Q15022	SUZ12 CHET9 JJAZ1 KIAA0160	Polycomb protein SUZ12 (Chromatin precipitated E2F target 9 protein) (ChET 9 protein) (Joined to JAZF1 protein) (Suppressor of zeste 12 protein homolog)	83.0543	1.05682	1.47231
Q92625	ANKS1A ANKS1 KIAA0229 ODIN	Ankyrin repeat and SAM domain-containing protein 1A (Odin)	123.107	1.02802	0.946237
Q9Y5S9	RBM8A RBM8 HSPC114 MDS014	RNA-binding protein 8A (Binder of OVCA1-1) (BOV-1) (RNA-binding motif protein 8A) (RNA-binding protein Y14) (Ribonucleoprotein RBM8A)	19.8889	1	0.831764
O75351	VPS4B SKD1 VPS42 MIG1	Vacuolar protein sorting-associated protein 4B (EC 3.6.4.6) (Cell migration-inducing gene 1 protein) (Suppressor of K(+) transport growth defect 1) (Protein SKD1)	49.3016	1.01859	1.00925
Q9UJX2	CDC23 ANAPC8	Cell division cycle protein 23 homolog (Anaphase-promoting complex subunit 8) (APC8) (Cyclosome subunit 8)	68.8334	0.963829	1.34276
Q14152	EIF3A EIF3S10 KIAA0139	Eukaryotic translation initiation factor 3 subunit A (eIF3a) (Eukaryotic translation initiation factor 3 subunit 10) (eIF-3-theta) (eIF3 p167) (eIF3 p180) (eIF3 p185)	166.568	0.765597	2.26987
P30511	HLA-F HLA-5.4 HLAF	HLA class I histocompatibility antigen, alpha chain F (CDA12) (HLA F antigen) (Leukocyte antigen F) (MHC class I antigen F)	39.0614	0.887156	0.724436
Q9UHV9	PFDN2 PFD2 HSPC231	Prefoldin subunit 2	16.6477	0.963829	0.963829
Q9Y3A6	TMED5 CGI-100 UNQ397/PRO733	Transmembrane emp24 domain-containing protein 5 (p24 family protein gamma-2) (p24gamma2) (p28)	26.0046	0.801678	1.00925
O94992	HEXIM1 CLP1 EDG1 HIS1 MAQ1	Protein HEXIM1 (Cardiac lineage protein 1) (Estrogen down-regulated gene 1 protein) (Hexamethylene bis-acetamide-inducible protein 1) (Menage a quatre protein 1)	40.6232	0.972747	0.963829
Q9H5X1	FAM96A	MIP18 family protein FAM96A	18.3549	1.10662	0.787046
O75534	CSDE1 D1S155E KIAA0885 NRU UNR	Cold shock domain-containing protein E1 (N-ras upstream gene protein) (Protein UNR)	88.8841	0.990832	0.963829
P17480	UBTF UBF UBF1	Nucleolar transcription factor 1 (Autoantigen NOR-90) (Upstream-binding factor 1) (UBF-1)	89.4053	1.02802	0.92045
Q86W92	PPFIBP1 KIAA1230	Liprin-beta-1 (Protein tyrosine phosphatase receptor type f polypeptide-interacting protein-binding protein 1) (PTPRF-interacting protein-binding protein 1) (hSGT2)	114.023	0.954993	0.847227
Q6ZRV2	FAM83H	Protein FAM83H	127.121	0.981748	1.0666
O75153	CLUH KIAA0664	Clustered mitochondria protein homolog	146.668	0.963829	0.963829
P54727	RAD23B	UV excision repair protein RAD23 homolog B (HR23B) (hHR23B) (XP-C repair-complementing complex 58 kDa protein) (p58)	43.1709	1.05682	1.8197
P58107	EPPK1 EPIPL	Epiplakin (450 kDa epidermal antigen)	555.616	1	0.981748
P49959	MRE11A HNGS1 MRE11	Double-strand break repair protein MRE11A (Meiotic recombination 11 homolog 1) (MRE11 homolog 1) (Meiotic recombination 11 homolog A) (MRE11 homolog A)	80.5926	1.00925	1.03753
P49591	SARS SERS	Serine--tRNA ligase, cytoplasmic (EC 6.1.1.11) (Seryl-tRNA synthetase) (SerRS) (Seryl-tRNA(Ser/Sec) synthetase)	58.7768	0.895365	1.51356
Q9NWW5	CLN6	Ceroid-lipofuscinosis neuronal protein 6 (Protein CLN6)	35.9188	1.05682	0.912011
P30153	PPP2R1A	Serine/threonine-protein phosphatase 2A 65 kDa regulatory subunit A alpha isoform (Medium tumor antigen-associated 61 kDa protein) (PP2A subunit A isoform PR65-alpha) (PP2A subunit A isoform R1-alpha)	65.3078	0.981748	1.01859
P63165	SUMO1 SMT3C SMT3H3 UBL1 OK/SW-cl.43	Small ubiquitin-related modifier 1 (SUMO-1) (GAP-modifying protein 1) (GMP1) (SMT3 homolog 3) (Sentrin) (Ubiquitin-homology domain protein PIC1) (Ubiquitin-like protein SMT3C) (Smt3C) (Ubiquitin-like protein UBL1)	11.557	1.01859	1.18032
Q969S3	ZNF622 ZPR9	Zinc finger protein 622 (Zinc finger-like protein 9)	54.2717	1.01859	1.03753
Q03252	LMNB2 LMN2	Lamin-B2	69.9477	0.77983	0.912011
Q09472	EP300 P300	Histone acetyltransferase p300 (p300 HAT) (EC 2.3.1.48) (E1A-associated protein p300)	264.16	0.887156	0.130617
O43598	DNPH1 C6orf108 RCL	2'-deoxynucleoside 5'-phosphate N-hydrolase 1 (EC 3.2.2.-) (c-Myc-responsive protein RCL)	19.1083	1.11686	0.92045
O95373	IPO7 RANBP7	Importin-7 (Imp7) (Ran-binding protein 7) (RanBP7)	119.516	1.24738	1.48594
Q92896	GLG1 CFR1 ESL1 MG160	Golgi apparatus protein 1 (CFR-1) (Cysteine-rich fibroblast growth factor receptor) (E-selectin ligand 1) (ESL-1) (Golgi sialoglycoprotein MG-160)	134.551	0.963829	0.990832
Q969V3	NCLN	Nicalin (Nicastrin-like protein)	62.9738	1	0.990832
P48643	CCT5 CCTE KIAA0098	T-complex protein 1 subunit epsilon (TCP-1-epsilon) (CCT-epsilon)	59.6705	1.02802	1.65959
Q9UBF2	COPG2	Coatomer subunit gamma-2 (Gamma-2-coat protein) (Gamma-2-COP)	97.6213	1.0666	1.70608
Q13243	SRSF5 HRS SFRS5 SRP40	Serine/arginine-rich splicing factor 5 (Delayed-early protein HRS) (Pre-mRNA-splicing factor SRP40) (Splicing factor, arginine/serine-rich 5)	31.2634	1.0666	0.831764
Q9Y3E7	CHMP3 CGI149 NEDF VPS24 CGI-149	Charged multivesicular body protein 3 (Chromatin-modifying protein 3) (Neuroendocrine differentiation factor) (Vacuolar protein sorting-associated protein 24) (hVps24)	25.0728	1.08643	1.51356
Q8NDI1	EHBP1 KIAA0903 NACSIN	EH domain-binding protein 1	140.016	1.02802	1.07647
Q9BV40	VAMP8	Vesicle-associated membrane protein 8 (VAMP-8) (Endobrevin) (EDB)	11.4382	0.990832	1.20226
O14657	TOR1B DQ1 FKSG18	Torsin-1B (Torsin ATPase-1B) (EC 3.6.4.-) (Torsin family 1 member B)	37.9785	1.01859	1.20226
P35659	DEK	Protein DEK	42.6739	0.895365	1.03753
P62750	RPL23A	60S ribosomal protein L23a	17.6949	1.05682	1.01859
Q9NVM4	PRMT7 KIAA1933	Protein arginine N-methyltransferase 7 (EC 2.1.1.321) (Histone-arginine N-methyltransferase PRMT7) ([Myelin basic protein]-arginine N-methyltransferase PRMT7)	78.4586	1.10662	0.765597
P16070	CD44 LHR MDU2 MDU3 MIC4	CD44 antigen (CDw44) (Epican) (Extracellular matrix receptor III) (ECMR-III) (GP90 lymphocyte homing/adhesion receptor) (HUTCH-I) (Heparan sulfate proteoglycan) (Hermes antigen) (Hyaluronate receptor) (Phagocytic glycoprotein 1) (PGP-1) (Phagocytic glycoprotein I) (PGP-I) (CD antigen CD44)	81.537	1	0.990832
Q96T76	MMS19 MMS19L	MMS19 nucleotide excision repair protein homolog (hMMS19) (MET18 homolog) (MMS19-like protein)	113.288	0.816582	0.214783
O15127	SCAMP2	Secretory carrier-associated membrane protein 2 (Secretory carrier membrane protein 2)	36.6486	1.03753	1
O00567	NOP56 NOL5A	Nucleolar protein 56 (Nucleolar protein 5A)	66.0493	0.928966	0.765597
O14944	EREG	Proepiregulin [Cleaved into: Epiregulin (EPR)]	19.044	0.92045	0.895365
Q53GQ0	HSD17B12 SDR12C1	Very-long-chain 3-oxoacyl-CoA reductase (EC 1.1.1.330) (17-beta-hydroxysteroid dehydrogenase 12) (17-beta-HSD 12) (3-ketoacyl-CoA reductase) (KAR) (Estradiol 17-beta-dehydrogenase 12) (EC 1.1.1.62) (Short chain dehydrogenase/reductase family 12C member 1)	34.3239	0.963829	0.981748
Q8N3C0	ASCC3 HELIC1	Activating signal cointegrator 1 complex subunit 3 (EC 3.6.4.12) (ASC-1 complex subunit p200) (ASC1p200) (Helicase, ATP binding 1) (Trip4 complex subunit p200)	251.458	1.01859	0.972747
Q8WW12	PCNP	PEST proteolytic signal-containing nuclear protein (PCNP) (PEST-containing nuclear protein)	18.9247	1.10662	1.05682
Q9Y3A4	RRP7A CGI-96	Ribosomal RNA-processing protein 7 homolog A (Gastric cancer antigen Zg14)	32.3338	0.887156	0.704693
P06132	UROD	Uroporphyrinogen decarboxylase (UPD) (URO-D) (EC 4.1.1.37)	40.7866	1.03753	0.981748
Q13363	CTBP1 CTBP	C-terminal-binding protein 1 (CtBP1) (EC 1.1.1.-)	47.5349	1.01859	1.00925
P33992	MCM5 CDC46	DNA replication licensing factor MCM5 (EC 3.6.4.12) (CDC46 homolog) (P1-CDC46)	82.2847	1	1
Q9BUR5	APOO FAM121B MIC23 MIC26 My025 UNQ1866/PRO4302	MICOS complex subunit MIC26 (Apolipoprotein O) (MICOS complex subunit MIC23) (Protein FAM121B)	22.2845	1.07647	1.10662
Q9NR09	BIRC6 KIAA1289	Baculoviral IAP repeat-containing protein 6 (EC 6.3.2.-) (BIR repeat-containing ubiquitin-conjugating enzyme) (BRUCE) (Ubiquitin-conjugating BIR domain enzyme apollon) (APOLLON)	530.25	1.02802	0.928966
Q12905	ILF2 NF45 PRO3063	Interleukin enhancer-binding factor 2 (Nuclear factor of activated T-cells 45 kDa)	43.0618	0.981748	0.887156
Q96JB2	COG3 SEC34	Conserved oligomeric Golgi complex subunit 3 (COG complex subunit 3) (Component of oligomeric Golgi complex 3) (Vesicle-docking protein SEC34 homolog) (p94)	94.0949	0.954993	0.937562
P50454	SERPINH1 CBP1 CBP2 HSP47 SERPINH2 PIG14	Serpin H1 (47 kDa heat shock protein) (Arsenic-transactivated protein 3) (AsTP3) (Cell proliferation-inducing gene 14 protein) (Collagen-binding protein) (Colligin) (Rheumatoid arthritis-related antigen RA-A47)	46.4401	0.963829	1.05682
Q8NE62	CHDH	Choline dehydrogenase, mitochondrial (CDH) (CHD) (EC 1.1.99.1)	65.358	1.11686	0.937562
O75879	GATB PET112 PET112L HSPC199	Glutamyl-tRNA(Gln) amidotransferase subunit B, mitochondrial (Glu-AdT subunit B) (EC 6.3.5.-) (Cytochrome c oxidase assembly factor PET112 homolog)	61.8636	1.11686	1
P12235	SLC25A4 ANT1	ADP/ATP translocase 1 (ADP,ATP carrier protein 1) (ADP,ATP carrier protein, heart/skeletal muscle isoform T1) (Adenine nucleotide translocator 1) (ANT 1) (Solute carrier family 25 member 4)	33.0643	1	1.19124
Q9Y5J9	TIMM8B DDP2 DDPL TIM8B	Mitochondrial import inner membrane translocase subunit Tim8 B (DDP-like protein) (Deafness dystonia protein 2)	9.34347	0.879022	1.20226
P43155	CRAT CAT1	Carnitine O-acetyltransferase (Carnitine acetylase) (EC 2.3.1.7) (Carnitine acetyltransferase) (CAT) (CrAT)	70.8571	1.05682	0.855067
Q8TDX7	NEK7	Serine/threonine-protein kinase Nek7 (EC 2.7.11.1) (Never in mitosis A-related kinase 7) (NimA-related protein kinase 7)	34.5507	0.83946	0.83946
Q9H1E3	NUCKS1 NUCKS JC7	Nuclear ubiquitous casein and cyclin-dependent kinase substrate 1 (P1)	27.2962	1.00925	1.07647
O75787	ATP6AP2 ATP6IP2 CAPER ELDF10 HT028 MSTP009 PSEC0072	Renin receptor (ATPase H(+)-transporting lysosomal accessory protein 2) (ATPase H(+)-transporting lysosomal-interacting protein 2) (ER-localized type I transmembrane adaptor) (Embryonic liver differentiation factor 10) (N14F) (Renin/prorenin receptor) (Vacuolar ATP synthase membrane sector-associated protein M8-9) (ATP6M8-9) (V-ATPase M8.9 subunit)	39.0076	0.824138	0.946237
Q13427	PPIG	Peptidyl-prolyl cis-trans isomerase G (PPIase G) (Peptidyl-prolyl isomerase G) (EC 5.2.1.8) (CASP10) (Clk-associating RS-cyclophilin) (CARS-Cyp) (CARS-cyclophilin) (SR-cyclophilin) (SR-cyp) (SRcyp) (Cyclophilin G) (Rotamase G)	88.6165	1.07647	0.990832
A3KMH1	VWA8 KIAA0564	von Willebrand factor A domain-containing protein 8	214.823	1.1272	0.591562
P23528	CFL1 CFL	Cofilin-1 (18 kDa phosphoprotein) (p18) (Cofilin, non-muscle isoform)	18.5023	0.895365	0.937562
Q96Q15	SMG1 ATX KIAA0421 LIP	Serine/threonine-protein kinase SMG1 (SMG-1) (hSMG-1) (EC 2.7.11.1) (61E3.4) (Lambda/iota protein kinase C-interacting protein) (Lambda-interacting protein)	410.497	0.765597	0.912011
P68036	UBE2L3 UBCE7 UBCH7	Ubiquitin-conjugating enzyme E2 L3 (EC 2.3.2.23) (E2 ubiquitin-conjugating enzyme L3) (L-UBC) (UbcH7) (Ubiquitin carrier protein L3) (Ubiquitin-conjugating enzyme E2-F1) (Ubiquitin-protein ligase L3)	17.8614	0.972747	0.912011
Q92888	ARHGEF1	Rho guanine nucleotide exchange factor 1 (115 kDa guanine nucleotide exchange factor) (p115-RhoGEF) (p115RhoGEF) (Sub1.5)	102.434	0.946237	0.972747
Q8N2K0	ABHD12 C20orf22	Monoacylglycerol lipase ABHD12 (EC 3.1.1.23) (2-arachidonoylglycerol hydrolase) (Abhydrolase domain-containing protein 12)	45.0963	0.903649	0.794328
P09913	IFIT2 CIG-42 G10P2 IFI54 ISG54	Interferon-induced protein with tetratricopeptide repeats 2 (IFIT-2) (ISG-54 K) (Interferon-induced 54 kDa protein) (IFI-54K) (P54)	54.6318	1.11686	0.847227
Q5T5Y3	CAMSAP1	Calmodulin-regulated spectrin-associated protein 1	177.97	0.879022	0.114815
Q96EY1	DNAJA3 HCA57 TID1	DnaJ homolog subfamily A member 3, mitochondrial (DnaJ protein Tid-1) (hTid-1) (Hepatocellular carcinoma-associated antigen 57) (Tumorous imaginal discs protein Tid56 homolog)	52.4883	1.09648	0.981748
Q9GZS1	POLR1E PAF53 PRAF1	DNA-directed RNA polymerase I subunit RPA49 (RNA polymerase I subunit A49) (DNA-directed RNA polymerase I subunit E) (RNA polymerase I-associated factor 1) (RNA polymerase I-associated factor 53)	53.9614	0.879022	0.954993
Q9NXH9	TRMT1	tRNA (guanine(26)-N(2))-dimethyltransferase (EC 2.1.1.216) (tRNA 2,2-dimethylguanosine-26 methyltransferase) (tRNA(guanine-26,N(2)-N(2)) methyltransferase) (tRNA(m(2,2)G26)dimethyltransferase)	72.2334	1.0666	0.981748
Q96A35	MRPL24	39S ribosomal protein L24, mitochondrial (L24mt) (MRP-L24)	24.9147	1.02802	1.03753
Q8WXA9	SREK1 SFRS12 SRRP86	Splicing regulatory glutamine/lysine-rich protein 1 (Serine/arginine-rich-splicing regulatory protein 86) (SRrp86) (Splicing factor, arginine/serine-rich 12) (Splicing regulatory protein 508) (SRrp508)	59.3798	1.09648	1.10662
Q9Y679	AUP1	Ancient ubiquitous protein 1	53.0277	1.05682	1.01859
Q9Y2Z4	YARS2 CGI-04	Tyrosine--tRNA ligase, mitochondrial (EC 6.1.1.1) (Tyrosyl-tRNA synthetase) (TyrRS)	53.1986	1.04713	1.08643
O95232	LUC7L3 CREAP1 CROP O48	Luc7-like protein 3 (Cisplatin resistance-associated-overexpressed protein) (Luc7A) (Okadaic acid-inducible phosphoprotein OA48-18) (cAMP regulatory element-associated protein 1) (CRE-associated protein 1) (CREAP-1)	51.4657	0.990832	1.05682
P20042	EIF2S2 EIF2B	Eukaryotic translation initiation factor 2 subunit 2 (Eukaryotic translation initiation factor 2 subunit beta) (eIF-2-beta)	38.3881	0.990832	1.01859
Q99623	PHB2 BAP REA	Prohibitin-2 (B-cell receptor-associated protein BAP37) (D-prohibitin) (Repressor of estrogen receptor activity)	33.2961	0.972747	1.03753
Q13148	TARDBP TDP43	TAR DNA-binding protein 43 (TDP-43)	44.7396	0.972747	1
Q99747	NAPG SNAPG	Gamma-soluble NSF attachment protein (SNAP-gamma) (N-ethylmaleimide-sensitive factor attachment protein gamma)	34.746	1.07647	1.52757
Q9NPJ3	ACOT13 THEM2 HT012 PNAS-27	Acyl-coenzyme A thioesterase 13 (Acyl-CoA thioesterase 13) (EC 3.1.2.-) (Thioesterase superfamily member 2) [Cleaved into: Acyl-coenzyme A thioesterase 13, N-terminally processed]	14.9604	0.981748	1.44544
P84077	ARF1	ADP-ribosylation factor 1	20.6966	1	0.963829
P53041	PPP5C PPP5	Serine/threonine-protein phosphatase 5 (PP5) (EC 3.1.3.16) (Protein phosphatase T) (PP-T) (PPT)	56.8782	0.990832	0.963829
Q9UDY4	DNAJB4 DNAJW HLJ1	DnaJ homolog subfamily B member 4 (Heat shock 40 kDa protein 1 homolog) (HSP40 homolog) (Heat shock protein 40 homolog) (Human liver DnaJ-like protein)	37.8065	1.0666	1.08643
P84095	RHOG ARHG	Rho-related GTP-binding protein RhoG	21.3083	1.05682	1
Q04323	UBXN1 SAKS1	UBX domain-containing protein 1 (SAPK substrate protein 1) (UBA/UBX 33.3 kDa protein)	33.325	1.10662	1.04713
Q9Y4R8	TELO2 KIAA0683	Telomere length regulation protein TEL2 homolog (Protein clk-2 homolog) (hCLK2)	91.7459	0.954993	0.855067
P22676	CALB2 CAB29	Calretinin (CR) (29 kDa calbindin)	31.5396	1.2942	0.685488
Q9UFN0	NIPSNAP3A NIPSNAP4 HSPC299	Protein NipSnap homolog 3A (NipSnap3A) (Protein NipSnap homolog 4) (NipSnap4) (Target for Salmonella secreted protein C) (TassC)	28.4664	0.731139	1.21339
Q9H074	PAIP1	Polyadenylate-binding protein-interacting protein 1 (PABP-interacting protein 1) (PAIP-1) (Poly(A)-binding protein-interacting protein 1)	53.5242	0.765597	1.20226
Q86X76	NIT1	Nitrilase homolog 1 (EC 3.5.-.-)	35.8961	0.963829	0.903649
Q9H4A4	RNPEP APB	Aminopeptidase B (AP-B) (EC 3.4.11.6) (Arginine aminopeptidase) (Arginyl aminopeptidase)	72.5951	1.01859	0.946237
Q9UFC0	LRWD1 CENP-33 ORCA	Leucine-rich repeat and WD repeat-containing protein 1 (Centromere protein 33) (CENP-33) (Origin recognition complex-associated protein) (ORC-associated protein) (ORCA)	70.8605	1.05682	0.751623
Q14197	ICT1 DS1	Peptidyl-tRNA hydrolase ICT1, mitochondrial (EC 3.1.1.29) (39S ribosomal protein L58, mitochondrial) (MRP-L58) (Digestion substraction 1) (DS-1) (Immature colon carcinoma transcript 1 protein)	23.6299	1.04713	1.13763
P06703	S100A6 CACY	Protein S100-A6 (Calcyclin) (Growth factor-inducible protein 2A9) (MLN 4) (Prolactin receptor-associated protein) (PRA) (S100 calcium-binding protein A6)	10.1796	1.02802	2.35505
P25705	ATP5A1 ATP5A ATP5AL2 ATPM	ATP synthase subunit alpha, mitochondrial	59.7501	0.737904	1.8197
Q9ULX3	NOB1 ART4 NOB1P PSMD8BP1 MSTP158	RNA-binding protein NOB1 (Phosphorylation regulatory protein HP-10) (Protein ART-4)	46.6746	0.954993	1.11686
Q16698	DECR1 DECR SDR18C1	2,4-dienoyl-CoA reductase, mitochondrial (EC 1.3.1.34) (2,4-dienoyl-CoA reductase [NADPH]) (4-enoyl-CoA reductase [NADPH]) (Short chain dehydrogenase/reductase family 18C member 1)	36.0674	1.13763	0.515229
Q14697	GANAB G2AN KIAA0088	Neutral alpha-glucosidase AB (EC 3.2.1.84) (Alpha-glucosidase 2) (Glucosidase II subunit alpha)	106.873	1	0.972747
P36873	PPP1CC	Serine/threonine-protein phosphatase PP1-gamma catalytic subunit (PP-1G) (EC 3.1.3.16) (Protein phosphatase 1C catalytic subunit)	36.9834	0.903649	1.08643
Q99798	ACO2	Aconitate hydratase, mitochondrial (Aconitase) (EC 4.2.1.3) (Citrate hydro-lyase)	85.4247	0.990832	1.28233
Q9BXS6	NUSAP1 ANKT BM-037 PRO0310	Nucleolar and spindle-associated protein 1 (NuSAP)	49.4515	0.570164	0.648634
Q9UJW0	DCTN4	Dynactin subunit 4 (Dyn4) (Dynactin subunit p62)	52.3366	1.1272	1.48594
Q9BVG4	PBDC1 CXorf26	Protein PBDC1 (Polysaccharide biosynthesis domain-containing protein 1)	26.0566	1.07647	1.00925
O43865	AHCYL1 DCAL IRBIT XPVKONA	Adenosylhomocysteinase 2 (AdoHcyase 2) (EC 3.3.1.1) (DC-expressed AHCY-like molecule) (IP(3)Rs binding protein released with IP(3)) (IRBIT) (S-adenosyl-L-homocysteine hydrolase 2) (S-adenosylhomocysteine hydrolase-like protein 1)	58.9509	1	0.824138
O14802	POLR3A	DNA-directed RNA polymerase III subunit RPC1 (RNA polymerase III subunit C1) (EC 2.7.7.6) (DNA-directed RNA polymerase III largest subunit) (DNA-directed RNA polymerase III subunit A) (RNA polymerase III 155 kDa subunit) (RPC155) (RNA polymerase III subunit C160)	155.64	1.10662	1.14815
O76031	CLPX	ATP-dependent Clp protease ATP-binding subunit clpX-like, mitochondrial	69.2232	0.972747	1.11686
P19338	NCL	Nucleolin (Protein C23)	76.6139	0.895365	1.03753
P49207	RPL34	60S ribosomal protein L34	13.2929	1.7378	1.1695
Q9UJ72	ANXA10 ANX14	Annexin A10 (Annexin-10) (Annexin-14)	37.2773	1.02802	1.49969
Q6NUQ4	TMEM214 PP446	Transmembrane protein 214	77.1498	1.20226	0.928966
O75844	ZMPSTE24 FACE1 STE24	CAAX prenyl protease 1 homolog (EC 3.4.24.84) (Farnesylated proteins-converting enzyme 1) (FACE-1) (Prenyl protein-specific endoprotease 1) (Zinc metalloproteinase Ste24 homolog)	54.8124	0.711214	1.36773
Q5T3I0	GPATCH4 GPATC4	G patch domain-containing protein 4	50.381	1.11686	0.724436
Q9UI30	TRMT112 AD-001 HSPC152 HSPC170	Multifunctional methyltransferase subunit TRM112-like protein (tRNA methyltransferase 112 homolog)	14.1993	0.946237	0.787046
Q9H6R6	ZDHHC6 ZNF376	Palmitoyltransferase ZDHHC6 (EC 2.3.1.225) (Transmembrane protein H4) (Zinc finger DHHC domain-containing protein 6) (DHHC-6) (Zinc finger protein 376)	47.6624	1.11686	5.70164
Q15833	STXBP2 UNC18B	Syntaxin-binding protein 2 (Protein unc-18 homolog 2) (Unc18-2) (Protein unc-18 homolog B) (Unc-18B)	66.4518	1.05682	0.672977
Q9UBK8	MTRR	Methionine synthase reductase (MSR) (EC 1.16.1.8)	80.4092	0.879022	1.10662
P68371	TUBB4B TUBB2C	Tubulin beta-4B chain (Tubulin beta-2 chain) (Tubulin beta-2C chain)	49.8307	0.60256	1.08643
Q8TBC4	UBA3 UBE1C	NEDD8-activating enzyme E1 catalytic subunit (EC 6.3.2.-) (NEDD8-activating enzyme E1C) (Ubiquitin-activating enzyme E1C) (Ubiquitin-like modifier-activating enzyme 3) (Ubiquitin-activating enzyme 3)	51.8519	1.00925	1.13763
P82921	MRPS21 RPMS21 MDS016	28S ribosomal protein S21, mitochondrial (MRP-S21) (S21mt)	10.7415	1.09648	1
Q8IY81	FTSJ3 SB92	pre-rRNA processing protein FTSJ3 (EC 2.1.1.-) (2'-O-ribose RNA methyltransferase SPB1 homolog) (Protein ftsJ homolog 3) (Putative rRNA methyltransferase 3)	96.5577	1.13763	0.870964
O75843	AP1G2	AP-1 complex subunit gamma-like 2 (Gamma2-adaptin) (G2ad)	87.1156	0.946237	1.04713
Q9Y2S0	POLR1D	DNA-directed RNA polymerases I and III subunit RPAC2 (RNA polymerases I and III subunit AC2) (AC19) (DNA-directed RNA polymerase I subunit D) (RNA polymerase I 16 kDa subunit) (RPA16) (RPC16) (hRPA19)	15.2371	0.711214	0.524808
Q9BSL1	UBAC1 GBDR1 KPC2 UBADC1	Ubiquitin-associated domain-containing protein 1 (UBA domain-containing protein 1) (E3 ubiquitin-protein ligase subunit KPC2) (Glialblastoma cell differentiation-related protein 1) (Kip1 ubiquitination-promoting complex protein 2)	45.3379	0.879022	0.990832
Q9BTC8	MTA3 KIAA1266	Metastasis-associated protein MTA3	67.503	0.92045	0.946237
P52815	MRPL12 RPML12	39S ribosomal protein L12, mitochondrial (L12mt) (MRP-L12) (5c5-2)	21.3479	1.2942	1.1272
Q9BVK6	TMED9 GP25L2	Transmembrane emp24 domain-containing protein 9 (GMP25) (Glycoprotein 25L2) (p24 family protein alpha-2) (p24alpha2) (p25)	27.2772	1.23595	0.981748
Q15814	TBCC	Tubulin-specific chaperone C (Tubulin-folding cofactor C) (CFC)	39.2477	0.963829	1.04713
Q9HCY8	S100A14 S100A15	Protein S100-A14 (S100 calcium-binding protein A14) (S114)	11.662	0.937562	0.847227
O95347	SMC2 CAPE SMC2L1 PRO0324	Structural maintenance of chromosomes protein 2 (SMC protein 2) (SMC-2) (Chromosome-associated protein E) (hCAP-E) (XCAP-E homolog)	135.655	0.912011	0.47863
P20674	COX5A	Cytochrome c oxidase subunit 5A, mitochondrial (Cytochrome c oxidase polypeptide Va)	16.762	0.963829	1.58489
Q14160	SCRIB CRIB1 KIAA0147 LAP4 SCRB1 VARTUL	Protein scribble homolog (Scribble) (hScrib) (Protein LAP4)	174.883	0.954993	1.65959
P26447	S100A4 CAPL MTS1	Protein S100-A4 (Calvasculin) (Metastasin) (Placental calcium-binding protein) (Protein Mts1) (S100 calcium-binding protein A4)	11.7284	1	0.946237
Q96B36	AKT1S1 PRAS40	Proline-rich AKT1 substrate 1 (40 kDa proline-rich AKT substrate)	27.383	0.887156	1.11686
P61313	RPL15 EC45 TCBAP0781	60S ribosomal protein L15	24.1459	1.05682	1.36773
P01033	TIMP1 CLGI TIMP	Metalloproteinase inhibitor 1 (Erythroid-potentiating activity) (EPA) (Fibroblast collagenase inhibitor) (Collagenase inhibitor) (Tissue inhibitor of metalloproteinases 1) (TIMP-1)	23.1706	0.83946	0.895365
Q9BYD3	MRPL4 CDABP0091 CGI-28	39S ribosomal protein L4, mitochondrial (L4mt) (MRP-L4)	34.919	0.937562	0.946237
Q9NUQ8	ABCF3	ATP-binding cassette sub-family F member 3	79.7439	1.03753	0.937562
P49321	NASP	Nuclear autoantigenic sperm protein (NASP)	85.2372	1.04713	1.80302
Q99959	PKP2	Plakophilin-2	97.4141	0.870964	1.11686
Q96Q11	TRNT1 CGI-47	CCA tRNA nucleotidyltransferase 1, mitochondrial (EC 2.7.7.72) (Mitochondrial tRNA nucleotidyl transferase, CCA-adding) (mt CCA-adding enzyme) (mt tRNA CCA-diphosphorylase) (mt tRNA CCA-pyrophosphorylase) (mt tRNA adenylyltransferase)	50.1271	1.10662	1.04713
Q13724	MOGS GCS1	Mannosyl-oligosaccharide glucosidase (EC 3.2.1.106) (Processing A-glucosidase I)	91.9169	1.00925	0.981748
Q15836	VAMP3 SYB3	Vesicle-associated membrane protein 3 (VAMP-3) (Cellubrevin) (CEB) (Synaptobrevin-3)	11.309	1.11686	0.990832
Q6NUK4	REEP3 C10orf74	Receptor expression-enhancing protein 3	29.2637	1.04713	0.711214
P11498	PC	Pyruvate carboxylase, mitochondrial (EC 6.4.1.1) (Pyruvic carboxylase) (PCB)	129.633	1.00925	0.981748
P50851	LRBA BGL CDC4L LBA	Lipopolysaccharide-responsive and beige-like anchor protein (Beige-like protein) (CDC4-like protein)	319.105	0.963829	0.963829
P49247	RPIA RPI	Ribose-5-phosphate isomerase (EC 5.3.1.6) (Phosphoriboisomerase)	33.2687	0.963829	1.05682
Q9UHJ6	SHPK CARKL	Sedoheptulokinase (SHK) (EC 2.7.1.14) (Carbohydrate kinase-like protein)	51.4904	0.870964	1.07647
P24941	CDK2 CDKN2	Cyclin-dependent kinase 2 (EC 2.7.11.22) (Cell division protein kinase 2) (p33 protein kinase)	33.9292	1.10662	0.981748
Q15646	OASL TRIP14	2'-5'-oligoadenylate synthase-like protein (2'-5'-OAS-related protein) (2'-5'-OAS-RP) (59 kDa 2'-5'-oligoadenylate synthase-like protein) (Thyroid receptor-interacting protein 14) (TR-interacting protein 14) (TRIP-14) (p59 OASL) (p59OASL)	59.2255	0.963829	0.737904
P50395	GDI2 RABGDIB	Rab GDP dissociation inhibitor beta (Rab GDI beta) (Guanosine diphosphate dissociation inhibitor 2) (GDI-2)	50.6628	0.816582	0.981748
Q53H96	PYCRL	Pyrroline-5-carboxylate reductase 3 (P5C reductase 3) (P5CR 3) (EC 1.5.1.2) (Pyrroline-5-carboxylate reductase-like protein)	28.663	1.22462	4.28548
Q9H7E9	C8orf33	UPF0488 protein C8orf33	24.9923	0.963829	1
O00442	RTCA RPC RPC1 RTC1 RTCD1	RNA 3'-terminal phosphate cyclase (RNA cyclase) (RNA-3'-phosphate cyclase) (EC 6.5.1.4) (RNA terminal phosphate cyclase domain-containing protein 1) (RTC domain-containing protein 1)	39.3364	1.08643	1
P18077	RPL35A GIG33	60S ribosomal protein L35a (Cell growth-inhibiting gene 33 protein)	12.5376	1.00925	0.954993
Q96BJ8	ELMO3	Engulfment and cell motility protein 3	81.4662	0.92045	0.990832
O43447	PPIH CYP20 CYPH	Peptidyl-prolyl cis-trans isomerase H (PPIase H) (EC 5.2.1.8) (Rotamase H) (Small nuclear ribonucleoprotein particle-specific cyclophilin H) (CypH) (U-snRNP-associated cyclophilin SnuCyp-20) (USA-CYP)	19.208	1.0666	0.613762
P53814	SMTN SMSMO	Smoothelin	99.0576	0.972747	1.39316
Q8NBN3	TMEM87A PSEC0094	Transmembrane protein 87A	63.4294	0.954993	0.990832
Q7KZF4	SND1 TDRD11	Staphylococcal nuclease domain-containing protein 1 (100 kDa coactivator) (EBNA2 coactivator p100) (Tudor domain-containing protein 11) (p100 co-activator)	101.996	0.954993	1.6293
P49790	NUP153	Nuclear pore complex protein Nup153 (153 kDa nucleoporin) (Nucleoporin Nup153)	153.937	1.19124	0.765597
P46108	CRK	Adapter molecule crk (Proto-oncogene c-Crk) (p38)	33.8304	0.972747	1.11686
Q96GQ5	C16orf58	RUS1 family protein C16orf58	51.0174	1.04713	0.758578
P06744	GPI	Glucose-6-phosphate isomerase (GPI) (EC 5.3.1.9) (Autocrine motility factor) (AMF) (Neuroleukin) (NLK) (Phosphoglucose isomerase) (PGI) (Phosphohexose isomerase) (PHI) (Sperm antigen 36) (SA-36)	63.1467	0.625173	2.44343
P49841	GSK3B	Glycogen synthase kinase-3 beta (GSK-3 beta) (EC 2.7.11.26) (Serine/threonine-protein kinase GSK3B) (EC 2.7.11.1)	46.7439	1.04713	1.05682
O75400	PRPF40A FBP11 FLAF1 FNBP3 HIP10 HYPA HSPC225	Pre-mRNA-processing factor 40 homolog A (Fas ligand-associated factor 1) (Formin-binding protein 11) (Formin-binding protein 3) (Huntingtin yeast partner A) (Huntingtin-interacting protein 10) (HIP-10) (Huntingtin-interacting protein A) (Renal carcinoma antigen NY-REN-6)	108.804	0.972747	1.13763
P36543	ATP6V1E1 ATP6E ATP6E2	V-type proton ATPase subunit E 1 (V-ATPase subunit E 1) (V-ATPase 31 kDa subunit) (p31) (Vacuolar proton pump subunit E 1)	26.1451	0.990832	0.92045
O60925	PFDN1 PFD1	Prefoldin subunit 1	14.2104	1.2942	0.580764
O60437	PPL KIAA0568	Periplakin (190 kDa paraneoplastic pemphigus antigen) (195 kDa cornified envelope precursor protein)	204.745	0.972747	1.69044
P55210	CASP7 MCH3	Caspase-7 (CASP-7) (EC 3.4.22.60) (Apoptotic protease Mch-3) (CMH-1) (ICE-like apoptotic protease 3) (ICE-LAP3) [Cleaved into: Caspase-7 subunit p20; Caspase-7 subunit p11]	34.2765	0.879022	0.487529
P51965	UBE2E1 UBCH6	Ubiquitin-conjugating enzyme E2 E1 (EC 2.3.2.23) ((E3-independent) E2 ubiquitin-conjugating enzyme E1) (EC 2.3.2.24) (E2 ubiquitin-conjugating enzyme E1) (UbcH6) (Ubiquitin carrier protein E1) (Ubiquitin-protein ligase E1)	21.4039	0.744732	0.981748
Q8TCF1	ZFAND1	AN1-type zinc finger protein 1	30.787	1.04713	1.03753
Q9Y5Q9	GTF3C3	General transcription factor 3C polypeptide 3 (Transcription factor IIIC 102 kDa subunit) (TFIIIC 102 kDa subunit) (TFIIIC102) (Transcription factor IIIC subunit gamma) (TF3C-gamma)	101.271	0.972747	1.0666
Q8N128	FAM177A1 C14orf24	Protein FAM177A1	23.7573	0.912011	1.28233
P62280	RPS11	40S ribosomal protein S11	18.4306	0.717794	0.564937
Q9NW64	RBM22 ZC3H16 199G4	Pre-mRNA-splicing factor RBM22 (RNA-binding motif protein 22) (Zinc finger CCCH domain-containing protein 16)	46.8952	0.937562	1.05682
Q14789	GOLGB1	Golgin subfamily B member 1 (372 kDa Golgi complex-associated protein) (GCP372) (Giantin) (Macrogolgin)	376.017	1.00925	1.01859
Q14980	NUMA1 NMP22 NUMA	Nuclear mitotic apparatus protein 1 (NuMA protein) (Nuclear matrix protein-22) (NMP-22) (SP-H antigen)	238.258	1.03753	0.990832
P09669	COX6C	Cytochrome c oxidase subunit 6C (Cytochrome c oxidase polypeptide VIc)	8.78136	0.636796	0.758578
Q9ULV4	CORO1C CRN2 CRNN4	Coronin-1C (Coronin-3) (hCRNN4)	53.2486	0.887156	0.862979
P62879	GNB2	Guanine nucleotide-binding protein G(I)/G(S)/G(T) subunit beta-2 (G protein subunit beta-2) (Transducin beta chain 2)	37.3306	1.02802	1.01859
Q86V48	LUZP1	Leucine zipper protein 1	120.274	0.928966	1.02802
Q9BXS5	AP1M1 CLTNM	AP-1 complex subunit mu-1 (AP-mu chain family member mu1A) (Adaptor protein complex AP-1 subunit mu-1) (Adaptor-related protein complex 1 subunit mu-1) (Clathrin assembly protein complex 1 mu-1 medium chain 1) (Clathrin coat assembly protein AP47) (Clathrin coat-associated protein AP47) (Golgi adaptor HA1/AP1 adaptin mu-1 subunit) (Mu-adaptin 1) (Mu1A-adaptin)	48.5866	0.981748	0.928966
P20618	PSMB1 PSC5	Proteasome subunit beta type-1 (EC 3.4.25.1) (Macropain subunit C5) (Multicatalytic endopeptidase complex subunit C5) (Proteasome component C5) (Proteasome gamma chain)	26.4891	1.02802	1.00925
Q9NPL8	TIMMDC1 C3orf1 UNQ247/PRO284	Complex I assembly factor TIMMDC1, mitochondrial (Protein M5-14) (Translocase of inner mitochondrial membrane domain-containing protein 1) (TIMM domain containing-protein 1)	32.1775	1.0666	1.04713
O15427	SLC16A3 MCT4	Monocarboxylate transporter 4 (MCT 4) (Solute carrier family 16 member 3)	49.4689	1.24738	0.711214
P22626	HNRNPA2B1 HNRPA2B1	Heterogeneous nuclear ribonucleoproteins A2/B1 (hnRNP A2/B1)	37.4297	1.10662	1.75388
Q9H0U6	MRPL18 HSPC071	39S ribosomal protein L18, mitochondrial (L18mt) (MRP-L18)	20.5764	1.11686	1.1695
Q6NW29	RWDD4 FAM28A RWDD4A	RWD domain-containing protein 4 (Protein FAM28A)	21.2506	1.00925	0.990832
Q5R3I4	TTC38	Tetratricopeptide repeat protein 38 (TPR repeat protein 38)	52.7868	0.928966	0.831764
Q5VZE5	NAA35 EGAP MAK10	N-alpha-acetyltransferase 35, NatC auxiliary subunit (Embryonic growth-associated protein homolog) (Protein MAK10 homolog)	83.6384	1.10662	1.10662
Q9NRP2	CMC2 C16orf61 DC13	COX assembly mitochondrial protein 2 homolog	9.45978	0.862979	0.630957
Q9Y2Q3	GSTK1 HDCMD47P	Glutathione S-transferase kappa 1 (EC 2.5.1.18) (GST 13-13) (GST class-kappa) (GSTK1-1) (hGSTK1) (Glutathione S-transferase subunit 13)	25.4966	0.903649	0.724436
P61457	PCBD1 DCOH PCBD	Pterin-4-alpha-carbinolamine dehydratase (PHS) (EC 4.2.1.96) (4-alpha-hydroxy-tetrahydropterin dehydratase) (Dimerization cofactor of hepatocyte nuclear factor 1-alpha) (DCoH) (Dimerization cofactor of HNF1) (Phenylalanine hydroxylase-stimulating protein) (Pterin carbinolamine dehydratase) (PCD)	11.9995	1.00925	1.00925
Q9Y4K3	TRAF6 RNF85	TNF receptor-associated factor 6 (EC 6.3.2.-) (E3 ubiquitin-protein ligase TRAF6) (Interleukin-1 signal transducer) (RING finger protein 85)	59.5727	1.13763	0.963829
Q8TBA6	GOLGA5 RETII RFG5 PIG31	Golgin subfamily A member 5 (Cell proliferation-inducing gene 31 protein) (Golgin-84) (Protein Ret-II) (RET-fused gene 5 protein)	83.0237	0.946237	0.903649
Q15121	PEA15	Astrocytic phosphoprotein PEA-15 (15 kDa phosphoprotein enriched in astrocytes) (Phosphoprotein enriched in diabetes) (PED)	15.0399	1.1695	1.10662
P25490	YY1 INO80S	Transcriptional repressor protein YY1 (Delta transcription factor) (INO80 complex subunit S) (NF-E1) (Yin and yang 1) (YY-1)	44.7124	1.02802	0.972747
Q9UHQ9	CYB5R1 NQO3A2 UNQ3049/PRO9865	NADH-cytochrome b5 reductase 1 (b5R.1) (EC 1.6.2.2) (Humb5R2) (NAD(P)H:quinone oxidoreductase type 3 polypeptide A2)	34.0946	1.28233	4.05509
Q15717	ELAVL1 HUR	ELAV-like protein 1 (Hu-antigen R) (HuR)	36.0916	0.83946	1.07647
P22059	OSBP OSBP1	Oxysterol-binding protein 1	89.4199	0.981748	1.00925
P11940	PABPC1 PAB1 PABP1 PABPC2	Polyadenylate-binding protein 1 (PABP-1) (Poly(A)-binding protein 1)	70.6704	0.946237	0.990832
P35232	PHB	Prohibitin	29.8038	0.801678	1.35519
Q9Y5K8	ATP6V1D ATP6M VATD	V-type proton ATPase subunit D (V-ATPase subunit D) (V-ATPase 28 kDa accessory protein) (Vacuolar proton pump subunit D)	28.2626	0.937562	0.831764
P61353	RPL27	60S ribosomal protein L27	15.7976	1.45881	0.928966
Q9BTC0	DIDO1 C20orf158 DATF1 KIAA0333	Death-inducer obliterator 1 (DIO-1) (hDido1) (Death-associated transcription factor 1) (DATF-1)	243.87	0.937562	0.972747
Q8WUH1	CHURC1 C14orf52 CHCH My015	Protein Churchill	16.1113	3.87258	3.98107
P55884	EIF3B EIF3S9	Eukaryotic translation initiation factor 3 subunit B (eIF3b) (Eukaryotic translation initiation factor 3 subunit 9) (Prt1 homolog) (hPrt1) (eIF-3-eta) (eIF3 p110) (eIF3 p116)	92.4809	0.895365	1.1272
Q7Z5L9	IRF2BP2	Interferon regulatory factor 2-binding protein 2 (IRF-2-binding protein 2) (IRF-2BP2)	61.024	0.895365	0.954993
P49406	MRPL19 KIAA0104 MRPL15	39S ribosomal protein L19, mitochondrial (L19mt) (MRP-L19) (39S ribosomal protein L15, mitochondrial) (L15mt) (MRP-L15)	33.5347	1.03753	1.51356
Q06124	PTPN11 PTP2C SHPTP2	Tyrosine-protein phosphatase non-receptor type 11 (EC 3.1.3.48) (Protein-tyrosine phosphatase 1D) (PTP-1D) (Protein-tyrosine phosphatase 2C) (PTP-2C) (SH-PTP2) (SHP-2) (Shp2) (SH-PTP3)	68.436	1.00925	0.963829
Q9BPW8	NIPSNAP1	Protein NipSnap homolog 1 (NipSnap1)	33.3097	1.07647	1.05682
O75475	PSIP1 DFS70 LEDGF PSIP2	PC4 and SFRS1-interacting protein (CLL-associated antigen KW-7) (Dense fine speckles 70 kDa protein) (DFS 70) (Lens epithelium-derived growth factor) (Transcriptional coactivator p75/p52)	60.103	1	0.758578
Q15262	PTPRK PTPK	Receptor-type tyrosine-protein phosphatase kappa (Protein-tyrosine phosphatase kappa) (R-PTP-kappa) (EC 3.1.3.48)	162.101	0.895365	1.02802
Q8IWZ3	ANKHD1 KIAA1085 MASK VBARP PP2500	Ankyrin repeat and KH domain-containing protein 1 (HIV-1 Vpr-binding ankyrin repeat protein) (Multiple ankyrin repeats single KH domain) (hMASK)	269.455	0.937562	0.879022
O43809	NUDT21 CFIM25 CPSF25 CPSF5	Cleavage and polyadenylation specificity factor subunit 5 (Cleavage and polyadenylation specificity factor 25 kDa subunit) (CFIm25) (CPSF 25 kDa subunit) (Nucleoside diphosphate-linked moiety X motif 21) (Nudix motif 21) (Pre-mRNA cleavage factor Im 25 kDa subunit)	26.2271	1.01859	1.05682
Q86VP1	TAX1BP1 T6BP PRO0105	Tax1-binding protein 1 (TRAF6-binding protein)	90.8766	1.11686	1.0666
Q96T88	UHRF1 ICBP90 NP95 RNF106	E3 ubiquitin-protein ligase UHRF1 (EC 6.3.2.-) (Inverted CCAAT box-binding protein of 90 kDa) (Nuclear protein 95) (Nuclear zinc finger protein Np95) (HuNp95) (hNp95) (RING finger protein 106) (Transcription factor ICBP90) (Ubiquitin-like PHD and RING finger domain-containing protein 1) (hUHRF1) (Ubiquitin-like-containing PHD and RING finger domains protein 1)	89.8132	1.25892	1.80302
Q92520	FAM3C ILEI GS3786	Protein FAM3C (Interleukin-like EMT inducer)	24.6803	1	1.00925
O15269	SPTLC1 LCB1	Serine palmitoyltransferase 1 (EC 2.3.1.50) (Long chain base biosynthesis protein 1) (LCB 1) (Serine-palmitoyl-CoA transferase 1) (SPT 1) (SPT1)	52.7434	1	0.981748
O00391	QSOX1 QSCN6 UNQ2520/PRO6013	Sulfhydryl oxidase 1 (hQSOX) (EC 1.8.3.2) (Quiescin Q6)	82.5769	0.954993	0.954993
Q9NVI1	FANCI KIAA1794	Fanconi anemia group I protein (Protein FACI)	149.322	0.887156	0.912011
Q09028	RBBP4 RBAP48	Histone-binding protein RBBP4 (Chromatin assembly factor 1 subunit C) (CAF-1 subunit C) (Chromatin assembly factor I p48 subunit) (CAF-I 48 kDa subunit) (CAF-I p48) (Nucleosome-remodeling factor subunit RBAP48) (Retinoblastoma-binding protein 4) (RBBP-4) (Retinoblastoma-binding protein p48)	47.6553	1.00925	1.34276
Q8NBZ7	UXS1 UNQ2538/PRO6079	UDP-glucuronic acid decarboxylase 1 (EC 4.1.1.35) (UDP-glucuronate decarboxylase 1) (UGD) (UXS-1)	47.5765	1.13763	1.00925
Q8WXI4	ACOT11 BFIT KIAA0707 THEA	Acyl-coenzyme A thioesterase 11 (Acyl-CoA thioesterase 11) (EC 3.1.2.-) (Acyl-CoA thioester hydrolase 11) (Adipose-associated thioesterase) (Brown fat-inducible thioesterase) (BFIT)	68.4916	1.01859	1.13763
Q16891	IMMT HMP MIC60 MINOS2 PIG4 PIG52	MICOS complex subunit MIC60 (Cell proliferation-inducing gene 4/52 protein) (Mitochondrial inner membrane protein) (Mitofilin) (p87/89)	83.6771	0.92045	0.887156
P16144	ITGB4	Integrin beta-4 (GP150) (CD antigen CD104)	202.165	1.39316	0.946237
Q9H5Q4	TFB2M NS5ATP5	Dimethyladenosine transferase 2, mitochondrial (EC 2.1.1.-) (Hepatitis C virus NS5A-transactivated protein 5) (HCV NS5A-transactivated protein 5) (Mitochondrial 12S rRNA dimethylase 2) (Mitochondrial transcription factor B2) (h-mtTFB) (h-mtTFB2) (hTFB2M) (mtTFB2) (S-adenosylmethionine-6-N', N'-adenosyl(rRNA) dimethyltransferase 2)	45.3484	1.04713	1.09648
P05388	RPLP0	60S acidic ribosomal protein P0 (60S ribosomal protein L10E)	34.2732	0.887156	0.666807
P78417	GSTO1 GSTTLP28	Glutathione S-transferase omega-1 (GSTO-1) (EC 2.5.1.18) (Glutathione S-transferase omega 1-1) (GSTO 1-1) (Glutathione-dependent dehydroascorbate reductase) (EC 1.8.5.1) (Monomethylarsonic acid reductase) (MMA(V) reductase) (EC 1.20.4.2) (S-(Phenacyl)glutathione reductase) (SPG-R)	27.5656	0.972747	0.954993
Q9NWV8	BABAM1 C19orf62 MERIT40 NBA1 HSPC142	BRISC and BRCA1-A complex member 1 (Mediator of RAP80 interactions and targeting subunit of 40 kDa) (New component of the BRCA1-A complex)	36.5597	1.21339	1.05682
Q7KZ85	SUPT6H KIAA0162 SPT6H	Transcription elongation factor SPT6 (hSPT6) (Histone chaperone suppressor of Ty6) (Tat-cotransactivator 2 protein) (Tat-CT2 protein)	199.071	1.01859	0.855067
Q96EL2	MRPS24 HSPC335	28S ribosomal protein S24, mitochondrial (MRP-S24) (S24mt) (bMRP-47) (bMRP47)	19.015	1.13763	1.27057
Q8WU79	SMAP2 SMAP1L	Stromal membrane-associated protein 2 (Stromal membrane-associated protein 1-like)	46.7857	0.963829	0.0972747
Q9Y5Z4	HEBP2 C6orf34 SOUL	Heme-binding protein 2 (Placental protein 23) (PP23) (Protein SOUL)	22.8753	1	1.0666
Q9C0C9	UBE2O KIAA1734	(E3-independent) E2 ubiquitin-conjugating enzyme (EC 2.3.2.24) (E2/E3 hybrid ubiquitin-protein ligase UBE2O) (Ubiquitin carrier protein O) (Ubiquitin-conjugating enzyme E2 O) (Ubiquitin-conjugating enzyme E2 of 230 kDa) (Ubiquitin-conjugating enzyme E2-230K) (Ubiquitin-protein ligase O)	141.292	0.946237	1.14815
Q9HCS7	XAB2 HCNP KIAA1177 SYF1 PP3898	Pre-mRNA-splicing factor SYF1 (Protein HCNP) (XPA-binding protein 2)	100.009	0.981748	1.08643
Q53EL6	PDCD4 H731	Programmed cell death protein 4 (Neoplastic transformation inhibitor protein) (Nuclear antigen H731-like) (Protein 197/15a)	51.7348	0.903649	0.879022
Q9UGI8	TES	Testin (TESS)	47.9961	1.51356	1.6293
Q02252	ALDH6A1 MMSDH	Methylmalonate-semialdehyde dehydrogenase [acylating], mitochondrial (MMSDH) (Malonate-semialdehyde dehydrogenase [acylating]) (EC 1.2.1.18) (EC 1.2.1.27) (Aldehyde dehydrogenase family 6 member A1)	57.8393	0.831764	1.1272
Q12962	TAF10 TAF2A TAF2H TAFII30	Transcription initiation factor TFIID subunit 10 (STAF28) (Transcription initiation factor TFIID 30 kDa subunit) (TAF(II)30) (TAFII-30) (TAFII30)	21.711	0.816582	1.08643
O15498	YKT6	Synaptobrevin homolog YKT6 (EC 2.3.1.-)	22.4174	0.887156	1.05682
Q9P2R3	ANKFY1 ANKHZN KIAA1255	Rabankyrin-5 (Rank-5) (Ankyrin repeat and FYVE domain-containing protein 1) (Ankyrin repeats hooked to a zinc finger motif)	128.398	1.1272	0.879022
P61970	NUTF2 NTF2	Nuclear transport factor 2 (NTF-2) (Placental protein 15) (PP15)	14.4784	0.794328	0.334195
P20591	MX1	Interferon-induced GTP-binding protein Mx1 (Interferon-induced protein p78) (IFI-78K) (Interferon-regulated resistance GTP-binding protein MxA) (Myxoma resistance protein 1) (Myxovirus resistance protein 1) [Cleaved into: Interferon-induced GTP-binding protein Mx1, N-terminally processed]	75.5197	0.794328	0.457088
Q9BQG0	MYBBP1A P160	Myb-binding protein 1A	148.853	0.809096	0.92045
O43815	STRN	Striatin	86.1313	0.619441	1.6293
P61247	RPS3A FTE1 MFTL	40S ribosomal protein S3a (v-fos transformation effector protein) (Fte-1)	29.9448	0.954993	0.981748
Q86U42	PABPN1 PAB2 PABP2	Polyadenylate-binding protein 2 (PABP-2) (Poly(A)-binding protein 2) (Nuclear poly(A)-binding protein 1) (Poly(A)-binding protein II) (PABII) (Polyadenylate-binding nuclear protein 1)	32.7488	1.04713	0.937562
P32322	PYCR1	Pyrroline-5-carboxylate reductase 1, mitochondrial (P5C reductase 1) (P5CR 1) (EC 1.5.1.2)	33.3603	0.990832	0.946237
Q68E01	INTS3 C1orf193 C1orf60	Integrator complex subunit 3 (Int3) (SOSS complex subunit A) (Sensor of single-strand DNA complex subunit A) (SOSS-A) (Sensor of ssDNA subunit A)	118.069	1.00925	1.21339
Q96RP9	GFM1 EFG EFG1 GFM	Elongation factor G, mitochondrial (EF-Gmt) (Elongation factor G 1, mitochondrial) (mEF-G 1) (Elongation factor G1) (hEFG1)	83.4709	0.946237	2.14783
Q96DV4	MRPL38 HSPC262	39S ribosomal protein L38, mitochondrial (L38mt) (MRP-L38)	44.5961	1.04713	1.03753
Q5SW96	LDLRAP1 ARH	Low density lipoprotein receptor adapter protein 1 (Autosomal recessive hypercholesterolemia protein)	33.8851	1.05682	1.23595
Q9UJX6	ANAPC2 APC2 KIAA1406	Anaphase-promoting complex subunit 2 (APC2) (Cyclosome subunit 2)	93.8271	0.981748	0.809096
Q6FI81	CIAPIN1 CUA001 PRO0915	Anamorsin (Cytokine-induced apoptosis inhibitor 1) (Fe-S cluster assembly protein DRE2 homolog)	33.5819	0.539511	1.87068
Q9H8J5	MANSC1 LOH12CR3 UNQ316/PRO361	MANSC domain-containing protein 1 (Loss of heterozygosity 12 chromosomal region 3 protein)	46.8096	0.963829	2.26987
Q9Y484	WDR45 WDRX1 WDRXI4 WIPI4 JM5	WD repeat domain phosphoinositide-interacting protein 4 (WIPI-4) (WD repeat-containing protein 45)	39.8672	1.14815	0.794328
Q8TB61	SLC35B2 PAPST1 PSEC0149	Adenosine 3'-phospho 5'-phosphosulfate transporter 1 (PAPS transporter 1) (Putative MAPK-activating protein PM15) (Putative NF-kappa-B-activating protein 48) (Solute carrier family 35 member B2)	47.5143	2.31206	0.794328
O60337	MARCH6 KIAA0597 RNF176 TEB4	E3 ubiquitin-protein ligase MARCH6 (EC 6.3.2.-) (Doa10 homolog) (Membrane-associated RING finger protein 6) (Membrane-associated RING-CH protein VI) (MARCH-VI) (Protein TEB-4) (RING finger protein 176)	102.544	1.14815	1.48594
O14772	FPGT GFPP	Fucose-1-phosphate guanylyltransferase (EC 2.7.7.30) (GDP-L-fucose diphosphorylase) (GDP-L-fucose pyrophosphorylase)	66.5981	1.10662	1.39316
Q15155	NOMO1 PM5	Nodal modulator 1 (pM5 protein)	134.323	1.14815	0.937562
Q96F86	EDC3 LSM16 YJDC YJEFN2 PP844	Enhancer of mRNA-decapping protein 3 (LSM16 homolog) (YjeF N-terminal domain-containing protein 2) (YjeF_N2) (hYjeF_N2) (YjeF domain-containing protein 1)	56.0771	0.855067	0.831764
Q01970	PLCB3	1-phosphatidylinositol 4,5-bisphosphate phosphodiesterase beta-3 (EC 3.1.4.11) (Phosphoinositide phospholipase C-beta-3) (Phospholipase C-beta-3) (PLC-beta-3)	138.798	1.00925	1.02802
Q15006	EMC2 KIAA0103 TTC35	ER membrane protein complex subunit 2 (Tetratricopeptide repeat protein 35) (TPR repeat protein 35)	34.8332	1.02802	0.946237
Q9HC38	GLOD4 C17orf25 CGI-150 My027	Glyoxalase domain-containing protein 4	34.7932	0.92045	0.855067
Q16595	FXN FRDA X25	Frataxin, mitochondrial (EC 1.16.3.1) (Friedreich ataxia protein) (Fxn) [Cleaved into: Frataxin intermediate form (i-FXN); Frataxin(56-210) (m56-FXN); Frataxin(78-210) (d-FXN) (m78-FXN); Frataxin mature form (Frataxin(81-210)) (m81-FXN)]	23.1349	1.14815	1.25892
P25787	PSMA2 HC3 PSC3	Proteasome subunit alpha type-2 (EC 3.4.25.1) (Macropain subunit C3) (Multicatalytic endopeptidase complex subunit C3) (Proteasome component C3)	25.8984	1.05682	2.33346
Q8TB72	PUM2 KIAA0235 PUMH2	Pumilio homolog 2 (Pumilio-2)	114.215	0.870964	1
O60927	PPP1R11 HCGV TCTE5	Protein phosphatase 1 regulatory subunit 11 (Hemochromatosis candidate gene V protein) (HCG V) (Protein phosphatase inhibitor 3)	13.9524	0.972747	8.87156
P00403	MT-CO2 COII COXII MTCO2	Cytochrome c oxidase subunit 2 (Cytochrome c oxidase polypeptide II)	25.5647	0.731139	1.77011
Q13895	BYSL	Bystin	49.6009	1.09648	0.544503
Q96K76	USP47	Ubiquitin carboxyl-terminal hydrolase 47 (EC 3.4.19.12) (Deubiquitinating enzyme 47) (Ubiquitin thioesterase 47) (Ubiquitin-specific-processing protease 47)	157.31	1.00925	0.816582
P51665	PSMD7 MOV34L	26S proteasome non-ATPase regulatory subunit 7 (26S proteasome regulatory subunit RPN8) (26S proteasome regulatory subunit S12) (Mov34 protein homolog) (Proteasome subunit p40)	37.0252	0.954993	1.15878
P42345	MTOR FRAP FRAP1 FRAP2 RAFT1 RAPT1	Serine/threonine-protein kinase mTOR (EC 2.7.11.1) (FK506-binding protein 12-rapamycin complex-associated protein 1) (FKBP12-rapamycin complex-associated protein) (Mammalian target of rapamycin) (mTOR) (Mechanistic target of rapamycin) (Rapamycin and FKBP12 target 1) (Rapamycin target protein 1)	288.889	0.963829	1.00925
Q13217	DNAJC3 P58IPK PRKRI	DnaJ homolog subfamily C member 3 (Endoplasmic reticulum DNA J domain-containing protein 6) (ER-resident protein ERdj6) (ERdj6) (Interferon-induced, double-stranded RNA-activated protein kinase inhibitor) (Protein kinase inhibitor of 58 kDa) (Protein kinase inhibitor p58)	57.5796	0.731139	1.33045
O14776	TCERG1 CA150 TAF2S	Transcription elongation regulator 1 (TATA box-binding protein-associated factor 2S) (Transcription factor CA150)	123.9	1.04713	1.09648
Q15005	SPCS2 KIAA0102 SPC25	Signal peptidase complex subunit 2 (EC 3.4.-.-) (Microsomal signal peptidase 25 kDa subunit) (SPase 25 kDa subunit)	25.0025	0.937562	1.03753
P21359	NF1	Neurofibromin (Neurofibromatosis-related protein NF-1) [Cleaved into: Neurofibromin truncated]	319.369	1.03753	1
Q9BVC3	DSCC1 DCC1 UNQ9337/PRO34008	Sister chromatid cohesion protein DCC1 (Defective in sister chromatid cohesion protein 1 homolog)	44.8247	1.13763	0.937562
P40938	RFC3	Replication factor C subunit 3 (Activator 1 38 kDa subunit) (A1 38 kDa subunit) (Activator 1 subunit 3) (Replication factor C 38 kDa subunit) (RF-C 38 kDa subunit) (RFC38)	40.5559	0.981748	1.05682
O43847	NRDC NRD1	Nardilysin (EC 3.4.24.61) (N-arginine dibasic convertase) (NRD convertase) (NRD-C) (Nardilysin convertase)	131.571	0.990832	1.11686
Q13113	PDZK1IP1 MAP17	PDZK1-interacting protein 1 (17 kDa membrane-associated protein) (Protein DD96)	12.227	0.855067	0.487529
Q96B26	EXOSC8 OIP2 RRP43	Exosome complex component RRP43 (Exosome component 8) (Opa-interacting protein 2) (OIP-2) (Ribosomal RNA-processing protein 43) (p9)	30.0393	0.928966	1.05682
Q7Z406	MYH14 KIAA2034 FP17425	Myosin-14 (Myosin heavy chain 14) (Myosin heavy chain, non-muscle IIc) (Non-muscle myosin heavy chain IIc) (NMHC II-C)	227.869	0.737904	1.19124
Q92922	SMARCC1 BAF155	SWI/SNF complex subunit SMARCC1 (BRG1-associated factor 155) (BAF155) (SWI/SNF complex 155 kDa subunit) (SWI/SNF-related matrix-associated actin-dependent regulator of chromatin subfamily C member 1)	122.866	0.903649	0.981748
Q5T0D9	TPRG1L FAM79A MOVER	Tumor protein p63-regulated gene 1-like protein (Mossy fiber terminal-associated vertebrate-specific presynaptic protein) (Protein FAM79A)	30.2114	0.855067	1.27057
P09001	MRPL3 MRL3 RPML3	39S ribosomal protein L3, mitochondrial (L3mt) (MRP-L3)	38.6325	1.13763	1.38038
P31040	SDHA SDH2 SDHF	Succinate dehydrogenase [ubiquinone] flavoprotein subunit, mitochondrial (EC 1.3.5.1) (Flavoprotein subunit of complex II) (Fp)	72.691	0.972747	1.02802
Q9UHN6	TMEM2 KIAA1412	Transmembrane protein 2	154.373	0.946237	1.1272
Q9H3N1	TMX1 TMX TXNDC TXNDC1 PSEC0085 UNQ235/PRO268	Thioredoxin-related transmembrane protein 1 (Thioredoxin domain-containing protein 1) (Transmembrane Trx-related protein)	31.7909	1.28233	1.8197
P38935	IGHMBP2 SMBP2 SMUBP2	DNA-binding protein SMUBP-2 (EC 3.6.4.12) (EC 3.6.4.13) (ATP-dependent helicase IGHMBP2) (Glial factor 1) (GF-1) (Immunoglobulin mu-binding protein 2)	109.148	1.25892	0.954993
Q9H832	UBE2Z HOYS7	Ubiquitin-conjugating enzyme E2 Z (EC 2.3.2.23) (E2 ubiquitin-conjugating enzyme Z) (Uba6-specific E2 conjugating enzyme 1) (Use1) (Ubiquitin carrier protein Z) (Ubiquitin-protein ligase Z)	38.2099	1.19124	1.1695
Q5VYS8	ZCCHC6 HS2 KIAA1711 TUT7	Terminal uridylyltransferase 7 (TUTase 7) (EC 2.7.7.52) (Zinc finger CCHC domain-containing protein 6)	171.228	0.824138	1.20226
Q9Y2W1	THRAP3 TRAP150	Thyroid hormone receptor-associated protein 3 (Thyroid hormone receptor-associated protein complex 150 kDa component) (Trap150)	108.665	0.937562	0.963829
Q14320	FAM50A DXS9928E HXC26 XAP5	Protein FAM50A (Protein HXC-26) (Protein XAP-5)	40.2413	0.92045	1.07647
Q9NWT6	HIF1AN FIH1	Hypoxia-inducible factor 1-alpha inhibitor (EC 1.14.11.30) (EC 1.14.11.n4) (Factor inhibiting HIF-1) (FIH-1) (Hypoxia-inducible factor asparagine hydroxylase)	40.2852	1.18032	1.13763
Q96FL9	GALNT14 UNQ2434/PRO4994	Polypeptide N-acetylgalactosaminyltransferase 14 (EC 2.4.1.41) (Polypeptide GalNAc transferase 14) (GalNAc-T14) (pp-GaNTase 14) (Protein-UDP acetylgalactosaminyltransferase 14) (UDP-GalNAc:polypeptide N-acetylgalactosaminyltransferase 14)	64.32	0.855067	1
P14174	MIF GLIF MMIF	Macrophage migration inhibitory factor (MIF) (EC 5.3.2.1) (Glycosylation-inhibiting factor) (GIF) (L-dopachrome isomerase) (L-dopachrome tautomerase) (EC 5.3.3.12) (Phenylpyruvate tautomerase)	12.4762	0.928966	1.1695
P31150	GDI1 GDIL OPHN2 RABGDIA XAP4	Rab GDP dissociation inhibitor alpha (Rab GDI alpha) (Guanosine diphosphate dissociation inhibitor 1) (GDI-1) (Oligophrenin-2) (Protein XAP-4)	50.5823	0.92045	0.990832
Q9H553	ALG2 UNQ666/PRO1298	Alpha-1,3/1,6-mannosyltransferase ALG2 (EC 2.4.1.132) (EC 2.4.1.257) (Asparagine-linked glycosylation protein 2 homolog) (GDP-Man:Man(1)GlcNAc(2)-PP-Dol alpha-1,3-mannosyltransferase) (GDP-Man:Man(1)GlcNAc(2)-PP-dolichol mannosyltransferase) (GDP-Man:Man(2)GlcNAc(2)-PP-Dol alpha-1,6-mannosyltransferase)	47.0911	1.10662	0.990832
Q562R1	ACTBL2	Beta-actin-like protein 2 (Kappa-actin)	42.0028	1.15878	0.529663
Q6ISB3	GRHL2 BOM TFCP2L3	Grainyhead-like protein 2 homolog (Brother of mammalian grainyhead) (Transcription factor CP2-like 3)	71.1046	0.937562	0.83946
Q92804	TAF15 RBP56 TAF2N	TATA-binding protein-associated factor 2N (68 kDa TATA-binding protein-associated factor) (TAF(II)68) (TAFII68) (RNA-binding protein 56)	61.83	0.946237	1.00925
P52888	THOP1	Thimet oligopeptidase (EC 3.4.24.15) (Endopeptidase 24.15) (MP78)	78.8392	0.937562	0.717794
Q96KN1	FAM84B BCMP101 NSE2	Protein FAM84B (Breast cancer membrane protein 101) (Protein NSE2)	34.474	1.09648	1.20226
P21964	COMT	Catechol O-methyltransferase (EC 2.1.1.6)	30.0368	1.00925	1.1272
P49662	CASP4 ICH2	Caspase-4 (CASP-4) (EC 3.4.22.57) (ICE and Ced-3 homolog 2) (ICH-2) (ICE(rel)-II) (Mih1) (Protease TX) [Cleaved into: Caspase-4 subunit 1; Caspase-4 subunit 2]	43.2619	1.04713	1.04713
P40616	ARL1	ADP-ribosylation factor-like protein 1	20.4174	1.0666	1.18032
Q9HD20	ATP13A1 ATP13A KIAA1825 CGI-152	Manganese-transporting ATPase 13A1 (EC 3.6.3.-)	132.953	0.787046	0.337287
Q8IWJ2	GCC2 KIAA0336 RANBP2L4	GRIP and coiled-coil domain-containing protein 2 (185 kDa Golgi coiled-coil protein) (GCC185) (CLL-associated antigen KW-11) (CTCL tumor antigen se1-1) (Ran-binding protein 2-like 4) (RanBP2L4) (Renal carcinoma antigen NY-REN-53)	195.908	0.954993	0.903649
P12956	XRCC6 G22P1	X-ray repair cross-complementing protein 6 (EC 3.6.4.-) (EC 4.2.99.-) (5'-deoxyribose-5-phosphate lyase Ku70) (5'-dRP lyase Ku70) (70 kDa subunit of Ku antigen) (ATP-dependent DNA helicase 2 subunit 1) (ATP-dependent DNA helicase II 70 kDa subunit) (CTC box-binding factor 75 kDa subunit) (CTC75) (CTCBF) (DNA repair protein XRCC6) (Lupus Ku autoantigen protein p70) (Ku70) (Thyroid-lupus autoantige…	69.8424	0.990832	1.03753
P36915	GNL1 HSR1	Guanine nucleotide-binding protein-like 1 (GTP-binding protein HSR1)	68.6603	0.92045	0.928966
Q8NF64	ZMIZ2 KIAA1886 ZIMP7 HRIHFB2007	Zinc finger MIZ domain-containing protein 2 (PIAS-like protein Zimp7)	96.5363	1.15878	1.34276
Q14566	MCM6	DNA replication licensing factor MCM6 (EC 3.6.4.12) (p105MCM)	92.8884	1.03753	1.8197
O60568	PLOD3	Procollagen-lysine,2-oxoglutarate 5-dioxygenase 3 (EC 1.14.11.4) (Lysyl hydroxylase 3) (LH3)	84.7845	1.01859	0.990832
O43292	GPAA1 GAA1	Glycosylphosphatidylinositol anchor attachment 1 protein (GPI anchor attachment protein 1) (GAA1 protein homolog) (hGAA1)	67.6225	0.903649	1.08643
A6NHR9	SMCHD1 KIAA0650	Structural maintenance of chromosomes flexible hinge domain-containing protein 1 (SMC hinge domain-containing protein 1)	226.372	0.972747	2.53513
P13073	COX4I1 COX4	Cytochrome c oxidase subunit 4 isoform 1, mitochondrial (Cytochrome c oxidase polypeptide IV) (Cytochrome c oxidase subunit IV isoform 1) (COX IV-1)	19.5766	0.928966	0.731139
P52565	ARHGDIA GDIA1	Rho GDP-dissociation inhibitor 1 (Rho GDI 1) (Rho-GDI alpha)	23.2069	1.02802	1.00925
Q6YN16	HSDL2 C9orf99 SDR13C1	Hydroxysteroid dehydrogenase-like protein 2 (EC 1.-.-.-) (Short chain dehydrogenase/reductase family 13C member 1)	45.3943	1	0.937562
Q92879	CELF1 BRUNOL2 CUGBP CUGBP1 NAB50	CUGBP Elav-like family member 1 (CELF-1) (50 kDa nuclear polyadenylated RNA-binding protein) (Bruno-like protein 2) (CUG triplet repeat RNA-binding protein 1) (CUG-BP1) (CUG-BP- and ETR-3-like factor 1) (Deadenylation factor CUG-BP) (Embryo deadenylation element-binding protein homolog) (EDEN-BP homolog) (RNA-binding protein BRUNOL-2)	52.0628	0.928966	1.55597
O14656	TOR1A DQ2 DYT1 TA TORA	Torsin-1A (Dystonia 1 protein) (Torsin ATPase-1A) (EC 3.6.4.-) (Torsin family 1 member A)	37.8083	1.11686	1.18032
P59998	ARPC4 ARC20	Actin-related protein 2/3 complex subunit 4 (Arp2/3 complex 20 kDa subunit) (p20-ARC)	19.6668	1.02802	2.77971
P31350	RRM2 RR2	Ribonucleoside-diphosphate reductase subunit M2 (EC 1.17.4.1) (Ribonucleotide reductase small chain) (Ribonucleotide reductase small subunit)	44.8772	0.92045	1.03753
Q9NX20	MRPL16 PNAS-111	39S ribosomal protein L16, mitochondrial (L16mt) (MRP-L16)	28.449	2.01372	0.625173
Q96T51	RUFY1 RABIP4 ZFYVE12	RUN and FYVE domain-containing protein 1 (FYVE-finger protein EIP1) (La-binding protein 1) (Rab4-interacting protein) (Zinc finger FYVE domain-containing protein 12)	79.8172	1.0666	0.816582
Q9H845	ACAD9	Acyl-CoA dehydrogenase family member 9, mitochondrial (ACAD-9) (EC 1.3.99.-)	68.7597	0.946237	1.03753
Q09161	NCBP1 CBP80 NCBP	Nuclear cap-binding protein subunit 1 (80 kDa nuclear cap-binding protein) (CBP80) (NCBP 80 kDa subunit)	91.8386	1	0.928966
Q9UBQ5	EIF3K EIF3S12 ARG134 HSPC029 MSTP001 PTD001	Eukaryotic translation initiation factor 3 subunit K (eIF3k) (Eukaryotic translation initiation factor 3 subunit 12) (Muscle-specific gene M9 protein) (PLAC-24) (eIF-3 p25) (eIF-3 p28)	25.0594	0.990832	1.7378
Q9NPF5	DMAP1 KIAA1425	DNA methyltransferase 1-associated protein 1 (DNMAP1) (DNMT1-associated protein 1)	52.9921	0.981748	0.946237
Q8IV08	PLD3	Phospholipase D3 (PLD 3) (EC 3.1.4.4) (Choline phosphatase 3) (HindIII K4L homolog) (Hu-K4) (Phosphatidylcholine-hydrolyzing phospholipase D3)	54.7049	1.04713	1
O95295	SNAPIN BLOC1S7 SNAP25BP SNAPAP	SNARE-associated protein Snapin (Biogenesis of lysosome-related organelles complex 1 subunit 7) (BLOC-1 subunit 7) (Synaptosomal-associated protein 25-binding protein) (SNAP-associated protein)	14.8738	0.847227	0.698232
P45877	PPIC CYPC	Peptidyl-prolyl cis-trans isomerase C (PPIase C) (EC 5.2.1.8) (Cyclophilin C) (Rotamase C)	22.7632	1.18032	1.05682
P53992	SEC24C KIAA0079	Protein transport protein Sec24C (SEC24-related protein C)	118.324	0.92045	0.928966
Q14683	SMC1A DXS423E KIAA0178 SB1.8 SMC1 SMC1L1	Structural maintenance of chromosomes protein 1A (SMC protein 1A) (SMC-1-alpha) (SMC-1A) (Sb1.8)	143.232	1.00925	1.02802
P46100	ATRX RAD54L XH2	Transcriptional regulator ATRX (EC 3.6.4.12) (ATP-dependent helicase ATRX) (X-linked helicase II) (X-linked nuclear protein) (XNP) (Znf-HX)	282.584	1.09648	1.19124
P61224	RAP1B OK/SW-cl.11	Ras-related protein Rap-1b (GTP-binding protein smg p21B)	20.8247	0.946237	1.04713
Q9NQW7	XPNPEP1 XPNPEPL XPNPEPL1	Xaa-Pro aminopeptidase 1 (EC 3.4.11.9) (Aminoacylproline aminopeptidase) (Cytosolic aminopeptidase P) (Soluble aminopeptidase P) (sAmp) (X-Pro aminopeptidase 1) (X-prolyl aminopeptidase 1, soluble)	69.9172	1.1272	0.698232
P04066	FUCA1 Nbla10230	Tissue alpha-L-fucosidase (EC 3.2.1.51) (Alpha-L-fucosidase I) (Alpha-L-fucoside fucohydrolase 1) (Alpha-L-fucosidase 1)	53.6885	0.847227	1.0666
Q9NTM9	CUTC CGI-32	Copper homeostasis protein cutC homolog	29.3407	0.847227	1.77011
Q9Y6M1	IGF2BP2 IMP2 VICKZ2	Insulin-like growth factor 2 mRNA-binding protein 2 (IGF2 mRNA-binding protein 2) (IMP-2) (Hepatocellular carcinoma autoantigen p62) (IGF-II mRNA-binding protein 2) (VICKZ family member 2)	66.121	1.03753	1.05682
Q14318	FKBP8 FKBP38	Peptidyl-prolyl cis-trans isomerase FKBP8 (PPIase FKBP8) (EC 5.2.1.8) (38 kDa FK506-binding protein) (38 kDa FKBP) (FKBP-38) (hFKBP38) (FK506-binding protein 8) (FKBP-8) (FKBPR38) (Rotamase)	44.5613	1.10662	0.981748
P49447	CYB561	Cytochrome b561 (Cytochrome b-561)	27.559	1.20226	1.02802
Q15185	PTGES3 P23 TEBP	Prostaglandin E synthase 3 (EC 5.3.99.3) (Cytosolic prostaglandin E2 synthase) (cPGES) (Hsp90 co-chaperone) (Progesterone receptor complex p23) (Telomerase-binding protein p23)	18.6972	1.43219	1.28233
P52597	HNRNPF HNRPF	Heterogeneous nuclear ribonucleoprotein F (hnRNP F) (Nucleolin-like protein mcs94-1) [Cleaved into: Heterogeneous nuclear ribonucleoprotein F, N-terminally processed]	45.6716	0.972747	1.00925
P53634	CTSC CPPI	Dipeptidyl peptidase 1 (EC 3.4.14.1) (Cathepsin C) (Cathepsin J) (Dipeptidyl peptidase I) (DPP-I) (DPPI) (Dipeptidyl transferase) [Cleaved into: Dipeptidyl peptidase 1 exclusion domain chain (Dipeptidyl peptidase I exclusion domain chain); Dipeptidyl peptidase 1 heavy chain (Dipeptidyl peptidase I heavy chain); Dipeptidyl peptidase 1 light chain (Dipeptidyl peptidase I light chain)]	51.8535	0.887156	1.01859
O75874	IDH1 PICD	Isocitrate dehydrogenase [NADP] cytoplasmic (IDH) (EC 1.1.1.42) (Cytosolic NADP-isocitrate dehydrogenase) (IDP) (NADP(+)-specific ICDH) (Oxalosuccinate decarboxylase)	46.659	1	1.04713
Q8N392	ARHGAP18	Rho GTPase-activating protein 18 (MacGAP) (Rho-type GTPase-activating protein 18)	74.9762	0.972747	0.60256
O96019	ACTL6A BAF53 BAF53A INO80K	Actin-like protein 6A (53 kDa BRG1-associated factor A) (Actin-related protein Baf53a) (ArpNbeta) (BRG1-associated factor 53A) (BAF53A) (INO80 complex subunit K)	47.4607	0.731139	2.42103
P84085	ARF5	ADP-ribosylation factor 5	20.5295	0.928966	0.963829
Q99523	SORT1	Sortilin (100 kDa NT receptor) (Glycoprotein 95) (Gp95) (Neurotensin receptor 3) (NT3) (NTR3)	92.0669	0.787046	1.00925
P18858	LIG1	DNA ligase 1 (EC 6.5.1.1) (DNA ligase I) (Polydeoxyribonucleotide synthase [ATP] 1)	101.735	1.03753	0.765597
Q9BRP4	PAAF1 WDR71	Proteasomal ATPase-associated factor 1 (Protein G-16) (WD repeat-containing protein 71)	42.1896	0.847227	1.1695
Q6P158	DHX57	Putative ATP-dependent RNA helicase DHX57 (EC 3.6.4.13) (DEAH box protein 57)	155.603	0.847227	1.64437
Q92665	MRPS31 IMOGN38	28S ribosomal protein S31, mitochondrial (MRP-S31) (S31mt) (Imogen 38)	45.3181	1.13763	1.57036
O60493	SNX3	Sorting nexin-3 (Protein SDP3)	18.7622	0.855067	1.5417
Q9BZL4	PPP1R12C LENG3 MBS85	Protein phosphatase 1 regulatory subunit 12C (Protein phosphatase 1 myosin-binding subunit of 85 kDa) (Protein phosphatase 1 myosin-binding subunit p85)	84.8802	1.02802	0.895365
P25398	RPS12	40S ribosomal protein S12	14.5148	0.744732	0.824138
P78310	CXADR CAR	Coxsackievirus and adenovirus receptor (CAR) (hCAR) (CVB3-binding protein) (Coxsackievirus B-adenovirus receptor) (HCVADR)	40.0295	1.15878	2.1677
P46778	RPL21	60S ribosomal protein L21	18.5648	1.05682	0.954993
Q86TM6	SYVN1 HRD1 KIAA1810	E3 ubiquitin-protein ligase synoviolin (EC 6.3.2.-) (Synovial apoptosis inhibitor 1)	67.6841	0.679204	1.39316
Q9Y3C6	PPIL1 CYPL1 CGI-124 UNQ2425/PRO4984	Peptidyl-prolyl cis-trans isomerase-like 1 (PPIase) (EC 5.2.1.8) (Rotamase PPIL1)	18.2367	0.912011	0.981748
Q13190	STX5 STX5A	Syntaxin-5	39.6722	1.02802	1.23595
O95140	MFN2 CPRP1 KIAA0214	Mitofusin-2 (EC 3.6.5.-) (Transmembrane GTPase MFN2)	86.4014	0.946237	0.879022
Q8WZA9	IRGQ IRGQ1 FKSG27	Immunity-related GTPase family Q protein	62.7164	0.824138	0.794328
P46459	NSF	Vesicle-fusing ATPase (EC 3.6.4.6) (N-ethylmaleimide-sensitive fusion protein) (NEM-sensitive fusion protein) (Vesicular-fusion protein NSF)	82.5936	1.07647	1.03753
Q12792	TWF1 PTK9	Twinfilin-1 (Protein A6) (Protein tyrosine kinase 9)	40.2824	0.981748	1.08643
P62263	RPS14 PRO2640	40S ribosomal protein S14	16.2726	1.1272	1.85353
Q8IU81	IRF2BP1	Interferon regulatory factor 2-binding protein 1 (IRF-2-binding protein 1) (IRF-2BP1) (Probable E3 ubiquitin-protein ligase IRF2BP1) (EC 6.3.2.-)	61.6873	0.946237	0.963829
Q16836	HADH HAD HADHSC SCHAD	Hydroxyacyl-coenzyme A dehydrogenase, mitochondrial (HCDH) (EC 1.1.1.35) (Medium and short-chain L-3-hydroxyacyl-coenzyme A dehydrogenase) (Short-chain 3-hydroxyacyl-CoA dehydrogenase)	34.2933	1.00925	0.954993
P37198	NUP62	Nuclear pore glycoprotein p62 (62 kDa nucleoporin) (Nucleoporin Nup62)	53.2544	1.02802	0.301995
O94766	B3GAT3	Galactosylgalactosylxylosylprotein 3-beta-glucuronosyltransferase 3 (EC 2.4.1.135) (Beta-1,3-glucuronyltransferase 3) (Glucuronosyltransferase I) (GlcAT-I) (UDP-GlcUA:Gal beta-1,3-Gal-R glucuronyltransferase) (GlcUAT-I)	37.1215	0.972747	1.02802
Q6UWE0	LRSAM1 TAL UNQ6496/PRO21356	E3 ubiquitin-protein ligase LRSAM1 (EC 6.3.2.-) (Leucine-rich repeat and sterile alpha motif-containing protein 1) (Tsg101-associated ligase) (hTAL)	83.5931	0.887156	0.972747
Q13948	CUX1 CUTL1	Protein CASP	77.4545	1.01859	0.946237
Q9NWD8	TMEM248 C7orf42	Transmembrane protein 248	35.0519	0.83946	0.376704
Q6NVY1	HIBCH	3-hydroxyisobutyryl-CoA hydrolase, mitochondrial (EC 3.1.2.4) (3-hydroxyisobutyryl-coenzyme A hydrolase) (HIB-CoA hydrolase) (HIBYL-CoA-H)	43.4819	0.972747	0.937562
Q8NFU3	TSTD1 KAT	Thiosulfate sulfurtransferase/rhodanese-like domain-containing protein 1	12.5301	0.83946	1.0666
Q9Y673	ALG5 HSPC149	Dolichyl-phosphate beta-glucosyltransferase (DolP-glucosyltransferase) (EC 2.4.1.117) (Asparagine-linked glycosylation protein 5 homolog)	36.9458	0.990832	1.03753
Q53H12	AGK MULK	Acylglycerol kinase, mitochondrial (hAGK) (EC 2.7.1.107) (EC 2.7.1.94) (Multiple substrate lipid kinase) (HsMuLK) (MuLK) (Multi-substrate lipid kinase)	47.1368	1	0.92045
O95870	ABHD16A BAT5 G5 NG26 PP199	Protein ABHD16A (EC 3.-.-.-) (Alpha/beta hydrolase domain-containing protein 16A) (Abhydrolase domain-containing protein 16A) (HLA-B-associated transcript 5) (Protein G5)	63.2428	1.1695	2.05116
Q8IVD9	NUDCD3 KIAA1068	NudC domain-containing protein 3	40.8219	1.33045	0.737904
Q9NVH2	INTS7 C1orf73	Integrator complex subunit 7 (Int7)	106.833	0.855067	0.937562
Q9NP81	SARS2 SARSM	Serine--tRNA ligase, mitochondrial (EC 6.1.1.11) (SerRSmt) (Seryl-tRNA synthetase) (SerRS) (Seryl-tRNA(Ser/Sec) synthetase)	58.2821	1.01859	0.824138
Q92974	ARHGEF2 KIAA0651 LFP40	Rho guanine nucleotide exchange factor 2 (Guanine nucleotide exchange factor H1) (GEF-H1) (Microtubule-regulated Rho-GEF) (Proliferating cell nucleolar antigen p40)	111.541	0.724436	0.428549
O00308	WWP2	NEDD4-like E3 ubiquitin-protein ligase WWP2 (EC 6.3.2.-) (Atrophin-1-interacting protein 2) (AIP2) (WW domain-containing protein 2)	98.9114	0.937562	1.02802
P21926	CD9 MIC3 TSPAN29 GIG2	CD9 antigen (5H9 antigen) (Cell growth-inhibiting gene 2 protein) (Leukocyte antigen MIC3) (Motility-related protein) (MRP-1) (Tetraspanin-29) (Tspan-29) (p24) (CD antigen CD9)	25.4158	0.963829	0.887156
Q9Y6D5	ARFGEF2 ARFGEP2 BIG2	Brefeldin A-inhibited guanine nucleotide-exchange protein 2 (Brefeldin A-inhibited GEP 2) (ADP-ribosylation factor guanine nucleotide-exchange factor 2)	202.036	0.937562	0.981748
Q96S44	TP53RK C20orf64 PRPK	TP53-regulating kinase (EC 2.7.11.1) (Atypical serine/threonine protein kinase TP53RK) (EKC/KEOPS complex subunit TP53RK) (EC 3.6.-.-) (Nori-2) (p53-related protein kinase)	28.1601	1.1695	0.981748
Q5JPH6	EARS2 KIAA1970	Probable glutamate--tRNA ligase, mitochondrial (EC 6.1.1.17) (Glutamyl-tRNA synthetase) (GluRS)	58.6881	0.744732	1.23595
Q15286	RAB35 RAB1C RAY	Ras-related protein Rab-35 (GTP-binding protein RAY) (Ras-related protein Rab-1C)	23.0251	0.879022	0.954993
Q15393	SF3B3 KIAA0017 SAP130	Splicing factor 3B subunit 3 (Pre-mRNA-splicing factor SF3b 130 kDa subunit) (SF3b130) (STAF130) (Spliceosome-associated protein 130) (SAP 130)	135.576	1.04713	1.15878
Q8NBJ4	GOLM1 C9orf155 GOLPH2 PSEC0242 UNQ686/PRO1326	Golgi membrane protein 1 (Golgi membrane protein GP73) (Golgi phosphoprotein 2)	45.3331	1.07647	1.08643
Q6PD74	AAGAB	Alpha- and gamma-adaptin-binding protein p34	34.5933	0.954993	1.04713
P50995	ANXA11 ANX11	Annexin A11 (56 kDa autoantigen) (Annexin XI) (Annexin-11) (Calcyclin-associated annexin 50) (CAP-50)	54.3893	1.10662	0.972747
Q16401	PSMD5 KIAA0072	26S proteasome non-ATPase regulatory subunit 5 (26S protease subunit S5 basic) (26S proteasome subunit S5B)	56.1951	0.963829	1.04713
Q14C86	GAPVD1 GAPEX5 KIAA1521 RAP6	GTPase-activating protein and VPS9 domain-containing protein 1 (GAPex-5) (Rab5-activating protein 6)	164.978	0.972747	0.990832
P51531	SMARCA2 BAF190B BRM SNF2A SNF2L2	Probable global transcription activator SNF2L2 (EC 3.6.4.-) (ATP-dependent helicase SMARCA2) (BRG1-associated factor 190B) (BAF190B) (Protein brahma homolog) (hBRM) (SNF2-alpha) (SWI/SNF-related matrix-associated actin-dependent regulator of chromatin subfamily A member 2)	181.278	1.1695	1.61436
Q9H0E2	TOLLIP	Toll-interacting protein	30.2817	1	0.887156
P60033	CD81 TAPA1 TSPAN28	CD81 antigen (26 kDa cell surface protein TAPA-1) (Target of the antiproliferative antibody 1) (Tetraspanin-28) (Tspan-28) (CD antigen CD81)	25.8092	0.83946	0.711214
Q969K7	TMEM54 BCLP CAC1	Transmembrane protein 54 (Beta-casein-like protein) (Protein CAC-1)	23.7718	0.972747	0.981748
P09493	TPM1 C15orf13 TMSA	Tropomyosin alpha-1 chain (Alpha-tropomyosin) (Tropomyosin-1)	32.7082	1.0666	1.00925
O43688	PLPP2 LPP2 PPAP2C	Phospholipid phosphatase 2 (EC 3.1.3.4) (Lipid phosphate phosphohydrolase 2) (PAP2-gamma) (PAP2-G) (Phosphatidate phosphohydrolase type 2c) (Phosphatidic acid phosphatase 2c) (PAP-2c) (PAP2c)	32.5734	1.04713	0.928966
Q99816	TSG101	Tumor susceptibility gene 101 protein (ESCRT-I complex subunit TSG101)	43.9439	1.00925	1.02802
Q15024	EXOSC7 KIAA0116 RRP42	Exosome complex component RRP42 (Exosome component 7) (Ribosomal RNA-processing protein 42) (p8)	31.8211	0.862979	0.787046
Q14151	SAFB2 KIAA0138	Scaffold attachment factor B2 (SAF-B2)	107.473	1.00925	0.831764
P62995	TRA2B SFRS10	Transformer-2 protein homolog beta (TRA-2 beta) (TRA2-beta) (hTRA2-beta) (Splicing factor, arginine/serine-rich 10) (Transformer-2 protein homolog B)	33.6653	0.972747	1.09648
Q86UP2	KTN1 CG1 KIAA0004	Kinectin (CG-1 antigen) (Kinesin receptor)	156.274	1.03753	1.27057
Q8WWY3	PRPF31 PRP31	U4/U6 small nuclear ribonucleoprotein Prp31 (Pre-mRNA-processing factor 31) (Serologically defined breast cancer antigen NY-BR-99) (U4/U6 snRNP 61 kDa protein) (Protein 61K) (hPrp31)	55.4556	0.937562	1.19124
Q86YS6	RAB43 RAB41	Ras-related protein Rab-43 (Ras-related protein Rab-41)	23.3392	1.03753	0.787046
Q6PI78	TMEM65	Transmembrane protein 65	25.4975	1.04713	1.10662
Q9Y3I0	RTCB C22orf28 HSPC117	tRNA-splicing ligase RtcB homolog (EC 6.5.1.3)	55.2099	0.92045	0.937562
Q93099	HGD HGO	Homogentisate 1,2-dioxygenase (EC 1.13.11.5) (Homogentisate oxygenase) (Homogentisic acid oxidase) (Homogentisicase)	49.9634	1.13763	1
Q9BRX2	PELO CGI-17	Protein pelota homolog (EC 3.1.-.-)	43.3588	0.954993	1
Q86XP3	DDX42	ATP-dependent RNA helicase DDX42 (EC 3.6.4.13) (DEAD box protein 42) (RNA helicase-like protein) (RHELP) (RNA helicase-related protein) (RNAHP) (SF3b DEAD box protein) (Splicing factor 3B-associated 125 kDa protein) (SF3b125)	102.974	0.963829	1.01859
Q13043	STK4 KRS2 MST1	Serine/threonine-protein kinase 4 (EC 2.7.11.1) (Mammalian STE20-like protein kinase 1) (MST-1) (STE20-like kinase MST1) (Serine/threonine-protein kinase Krs-2) [Cleaved into: Serine/threonine-protein kinase 4 37kDa subunit (MST1/N); Serine/threonine-protein kinase 4 18kDa subunit (MST1/C)]	55.6298	1.0666	0.343558
Q9Y2Y0	ARL2BP BART BART1	ADP-ribosylation factor-like protein 2-binding protein (ARF-like 2-binding protein) (ARL2-binding protein) (Binder of ARF2 protein 1)	18.8219	0.928966	1.00925
P62854	RPS26	40S ribosomal protein S26	13.0153	1.52757	1.94089
P35221	CTNNA1	Catenin alpha-1 (Alpha E-catenin) (Cadherin-associated protein) (Renal carcinoma antigen NY-REN-13)	100.07	1.08643	1.77011
P11279	LAMP1	Lysosome-associated membrane glycoprotein 1 (LAMP-1) (Lysosome-associated membrane protein 1) (CD107 antigen-like family member A) (CD antigen CD107a)	44.8819	0.758578	2.46604
Q13618	CUL3 KIAA0617	Cullin-3 (CUL-3)	88.9296	1.43219	2.37684
Q9Y4P1	ATG4B APG4B AUTL1 KIAA0943	Cysteine protease ATG4B (EC 3.4.22.-) (AUT-like 1 cysteine endopeptidase) (Autophagin-1) (Autophagy-related cysteine endopeptidase 1) (Autophagy-related protein 4 homolog B) (hAPG4B)	44.2939	1.05682	0.679204
O76070	SNCG BCSG1 PERSYN PRSN	Gamma-synuclein (Breast cancer-specific gene 1 protein) (Persyn) (Synoretin) (SR)	13.3308	0.794328	0.77983
P55010	EIF5	Eukaryotic translation initiation factor 5 (eIF-5)	49.2224	0.928966	2.07014
P30837	ALDH1B1 ALDH5 ALDHX	Aldehyde dehydrogenase X, mitochondrial (EC 1.2.1.3) (Aldehyde dehydrogenase 5) (Aldehyde dehydrogenase family 1 member B1)	57.2059	1.07647	1.07647
P20020	ATP2B1 PMCA1	Plasma membrane calcium-transporting ATPase 1 (PMCA1) (EC 3.6.3.8) (Plasma membrane calcium ATPase isoform 1) (Plasma membrane calcium pump isoform 1)	138.754	0.981748	1.01859
P62888	RPL30	60S ribosomal protein L30	12.784	1.01859	0.990832
O14617	AP3D1 PRO0039	AP-3 complex subunit delta-1 (AP-3 complex subunit delta) (Adaptor-related protein complex 3 subunit delta-1) (Delta-adaptin)	130.157	1.04713	1.09648
Q15018	FAM175B ABRO1 KIAA0157	BRISC complex subunit Abro1 (Abraxas brother protein 1) (Protein FAM175B)	46.9004	1.07647	1.15878
Q96I15	SCLY SCL	Selenocysteine lyase (hSCL) (EC 4.4.1.16)	48.1484	0.831764	1.01859
Q12824	SMARCB1 BAF47 INI1 SNF5L1	SWI/SNF-related matrix-associated actin-dependent regulator of chromatin subfamily B member 1 (BRG1-associated factor 47) (BAF47) (Integrase interactor 1 protein) (SNF5 homolog) (hSNF5)	44.1408	1.00925	0.758578
Q9P2R7	SUCLA2	Succinyl-CoA ligase [ADP-forming] subunit beta, mitochondrial (EC 6.2.1.5) (ATP-specific succinyl-CoA synthetase subunit beta) (Renal carcinoma antigen NY-REN-39) (Succinyl-CoA synthetase beta-A chain) (SCS-betaA)	50.3169	0.801678	1.02802
Q8TAG9	EXOC6 SEC15A SEC15L SEC15L1	Exocyst complex component 6 (Exocyst complex component Sec15A) (SEC15-like protein 1)	93.7216	1.14815	1.65959
Q96GC5	MRPL48 CGI-118 HSPC290	39S ribosomal protein L48, mitochondrial (L48mt) (MRP-L48)	23.9346	1.15878	1.77011
O95218	ZRANB2 ZIS ZNF265	Zinc finger Ran-binding domain-containing protein 2 (Zinc finger protein 265) (Zinc finger, splicing)	37.404	1.0666	1.00925
Q14258	TRIM25 EFP RNF147 ZNF147	E3 ubiquitin/ISG15 ligase TRIM25 (EC 6.3.2.n3) (Estrogen-responsive finger protein) (RING finger protein 147) (RING-type E3 ubiquitin transferase) (EC 2.3.2.27) (Tripartite motif-containing protein 25) (Ubiquitin/ISG15-conjugating enzyme TRIM25) (Zinc finger protein 147)	70.9728	0.608135	0.724436
P52294	KPNA1 RCH2	Importin subunit alpha-5 (Karyopherin subunit alpha-1) (Nucleoprotein interactor 1) (NPI-1) (RAG cohort protein 2) (SRP1-beta) [Cleaved into: Importin subunit alpha-5, N-terminally processed]	60.2212	1.11686	1.09648
Q9BRS2	RIOK1	Serine/threonine-protein kinase RIO1 (EC 2.7.11.1) (RIO kinase 1)	65.5825	1.0666	1.13763
Q9NPF4	OSGEP GCPL1	Probable tRNA N6-adenosine threonylcarbamoyltransferase (EC 2.3.1.234) (N6-L-threonylcarbamoyladenine synthase) (t(6)A synthase) (O-sialoglycoprotein endopeptidase) (hOSGEP) (t(6)A37 threonylcarbamoyladenosine biosynthesis protein OSGEP) (tRNA threonylcarbamoyladenosine biosynthesis protein OSGEP)	36.4266	0.887156	1.0666
P55036	PSMD4 MCB1	26S proteasome non-ATPase regulatory subunit 4 (26S proteasome regulatory subunit RPN10) (26S proteasome regulatory subunit S5A) (Antisecretory factor 1) (AF) (ASF) (Multiubiquitin chain-binding protein)	40.7363	1.09648	1.15878
P51452	DUSP3 VHR	Dual specificity protein phosphatase 3 (EC 3.1.3.16) (EC 3.1.3.48) (Dual specificity protein phosphatase VHR) (Vaccinia H1-related phosphatase) (VHR)	20.4781	1	1.61436
Q9HA77	CARS2 OK/SW-cl.10	Probable cysteine--tRNA ligase, mitochondrial (EC 6.1.1.16) (Cysteinyl-tRNA synthetase) (CysRS)	62.2233	0.981748	1.1272
Q9Y5L4	TIMM13 TIM13B TIMM13A TIMM13B	Mitochondrial import inner membrane translocase subunit Tim13	10.5	1.1695	0.990832
P28370	SMARCA1 SNF2L SNF2L1	Probable global transcription activator SNF2L1 (EC 3.6.4.-) (ATP-dependent helicase SMARCA1) (Nucleosome-remodeling factor subunit SNF2L) (SWI/SNF-related matrix-associated actin-dependent regulator of chromatin subfamily A member 1)	122.604	0.831764	0.937562
Q16186	ADRM1 GP110	Proteasomal ubiquitin receptor ADRM1 (110 kDa cell membrane glycoprotein) (Gp110) (Adhesion-regulating molecule 1) (ARM-1) (Proteasome regulatory particle non-ATPase 13) (hRpn13) (Rpn13 homolog)	42.1529	1.5417	3.01995
Q92615	LARP4B KIAA0217 LARP5	La-related protein 4B (La ribonucleoprotein domain family member 4B) (La ribonucleoprotein domain family member 5) (La-related protein 5)	80.5512	0.895365	1.19124
Q9UK59	DBR1	Lariat debranching enzyme (EC 3.1.-.-)	61.5544	0.831764	0.824138
Q01469	FABP5	Fatty acid-binding protein, epidermal (Epidermal-type fatty acid-binding protein) (E-FABP) (Fatty acid-binding protein 5) (Psoriasis-associated fatty acid-binding protein homolog) (PA-FABP)	15.1644	1.03753	0.981748
Q86U90	YRDC DRIP3 IRIP	YrdC domain-containing protein, mitochondrial (Dopamine receptor-interacting protein 3) (Ischemia/reperfusion-inducible protein homolog) (hIRIP)	29.3275	0.831764	0.580764
P55209	NAP1L1 NRP	Nucleosome assembly protein 1-like 1 (NAP-1-related protein) (hNRP)	45.3738	1	1.04713
Q9NR12	PDLIM7 ENIGMA	PDZ and LIM domain protein 7 (LIM mineralization protein) (LMP) (Protein enigma)	49.8443	1.11686	0.963829
P40222	TXLNA TXLN	Alpha-taxilin	61.8908	0.963829	0.990832
Q02543	RPL18A	60S ribosomal protein L18a	20.7622	0.963829	0.981748
Q9H490	PIGU CDC91L1 PSEC0205 UNQ3055/PRO9875	Phosphatidylinositol glycan anchor biosynthesis class U protein (Cell division cycle protein 91-like 1) (Protein CDC91-like 1) (GPI transamidase component PIG-U)	50.0512	0.772681	0.816582
P30443	HLA-A HLAA	HLA class I histocompatibility antigen, A-1 alpha chain (MHC class I antigen A*1)	40.8455	0.704693	2.22844
Q9Y266	NUDC	Nuclear migration protein nudC (Nuclear distribution protein C homolog)	38.2427	0.772681	1.01859
P50748	KNTC1 KIAA0166	Kinetochore-associated protein 1 (Rough deal homolog) (HsROD) (Rod) (hRod)	250.746	0.92045	0.879022
O14681	EI24 PIG8	Etoposide-induced protein 2.4 homolog (p53-induced gene 8 protein)	38.9643	1.2942	0.937562
Q02833	RASSF7 C11orf13 HRC1	Ras association domain-containing protein 7 (HRAS1-related cluster protein 1)	39.9449	0.912011	1.23595
Q8NBM4	UBAC2 PHGDHL1 PSEC0110	Ubiquitin-associated domain-containing protein 2 (UBA domain-containing protein 2) (Phosphoglycerate dehydrogenase-like protein 1)	38.9631	1.11686	0.816582
Q96L92	SNX27 KIAA0488 My014	Sorting nexin-27	61.2649	0.870964	1.97697
P78316	NOP14 C4orf9 NOL14 RES4-25	Nucleolar protein 14 (Nucleolar complex protein 14)	97.6675	1.19124	0.981748
P63098	PPP3R1 CNA2 CNB	Calcineurin subunit B type 1 (Protein phosphatase 2B regulatory subunit 1) (Protein phosphatase 3 regulatory subunit B alpha isoform 1)	19.2998	0.83946	0.724436
Q5EBL8	PDZD11 AIPP1 PDZK11 PISP HSPC227 UNQ6486/PRO21335	PDZ domain-containing protein 11 (ATPase-interacting PDZ protein) (Plasma membrane calcium ATPase-interacting single-PDZ protein) (PMCA-interacting single-PDZ protein)	16.1312	0.831764	0.963829
O00629	KPNA4 QIP1	Importin subunit alpha-3 (Importin alpha Q1) (Qip1) (Karyopherin subunit alpha-4)	57.8863	1.0666	1.31826
O95777	LSM8	U6 snRNA-associated Sm-like protein LSm8	10.4026	1.18032	1.01859
O14981	BTAF1 TAF172	TATA-binding protein-associated factor 172 (EC 3.6.4.-) (ATP-dependent helicase BTAF1) (B-TFIID transcription factor-associated 170 kDa subunit) (TAF(II)170) (TBP-associated factor 172) (TAF-172)	206.886	0.870964	0.912011
Q9BWU0	SLC4A1AP HLC3	Kanadaptin (Human lung cancer oncogene 3 protein) (HLC-3) (Kidney anion exchanger adapter protein) (Solute carrier family 4 anion exchanger member 1 adapter protein)	88.8134	1.18032	1.09648
P06756	ITGAV MSK8 VNRA	Integrin alpha-V (Vitronectin receptor subunit alpha) (CD antigen CD51) [Cleaved into: Integrin alpha-V heavy chain; Integrin alpha-V light chain]	116.037	1	0.895365
Q68DK7	MSL1 MSL1L1	Male-specific lethal 1 homolog (MSL-1) (Male-specific lethal 1-like 1) (MSL1-like 1) (Male-specific lethal-1 homolog 1)	67.1278	0.831764	0.319154
O60264	SMARCA5 SNF2H WCRF135	SWI/SNF-related matrix-associated actin-dependent regulator of chromatin subfamily A member 5 (SWI/SNF-related matrix-associated actin-dependent regulator of chromatin A5) (EC 3.6.4.-) (Sucrose nonfermenting protein 2 homolog) (hSNF2H)	121.904	0.963829	0.937562
Q9NZM1	MYOF FER1L3 KIAA1207	Myoferlin (Fer-1-like protein 3)	234.707	0.981748	1.09648
P14866	HNRNPL HNRPL P/OKcl.14	Heterogeneous nuclear ribonucleoprotein L (hnRNP L)	64.1325	1.01859	1.08643
Q9BRL6	SRSF8 SFRS2B SRP46	Serine/arginine-rich splicing factor 8 (Pre-mRNA-splicing factor SRP46) (Splicing factor SRp46) (Splicing factor, arginine/serine-rich 2B)	32.2871	0.862979	0.895365
Q63HN8	RNF213 ALO17 C17orf27 KIAA1554 KIAA1618 MYSTR	E3 ubiquitin-protein ligase RNF213 (EC 3.6.4.-) (EC 6.3.2.-) (ALK lymphoma oligomerization partner on chromosome 17) (Mysterin) (RING finger protein 213)	591.402	0.963829	1.07647
P05166	PCCB	Propionyl-CoA carboxylase beta chain, mitochondrial (PCCase subunit beta) (EC 6.4.1.3) (Propanoyl-CoA:carbon dioxide ligase subunit beta)	58.2151	0.831764	1.14815
Q7L0Y3	TRMT10C MRPP1 RG9MTD1	Mitochondrial ribonuclease P protein 1 (Mitochondrial RNase P protein 1) (EC 2.1.1.-) (HBV pre-S2 trans-regulated protein 2) (RNA (guanine-9-)-methyltransferase domain-containing protein 1) (Renal carcinoma antigen NY-REN-49) (tRNA methyltransferase 10 homolog C)	47.3466	1.19124	1.57036
O00267	SUPT5H SPT5 SPT5H	Transcription elongation factor SPT5 (hSPT5) (DRB sensitivity-inducing factor 160 kDa subunit) (DSIF p160) (DRB sensitivity-inducing factor large subunit) (DSIF large subunit) (Tat-cotransactivator 1 protein) (Tat-CT1 protein)	120.999	1.00925	2.31206
O95049	TJP3 ZO3	Tight junction protein ZO-3 (Tight junction protein 3) (Zona occludens protein 3) (Zonula occludens protein 3)	101.396	1.04713	1.05682
Q32P44	EML3	Echinoderm microtubule-associated protein-like 3 (EMAP-3)	95.196	1.05682	0.698232
P62136	PPP1CA PPP1A	Serine/threonine-protein phosphatase PP1-alpha catalytic subunit (PP-1A) (EC 3.1.3.16)	37.5117	1.30617	3.01995
Q8TBX8	PIP4K2C PIP5K2C	Phosphatidylinositol 5-phosphate 4-kinase type-2 gamma (EC 2.7.1.149) (Phosphatidylinositol 5-phosphate 4-kinase type II gamma) (PI(5)P 4-kinase type II gamma) (PIP4KII-gamma)	47.2995	0.83946	1.04713
Q02878	RPL6 TXREB1	60S ribosomal protein L6 (Neoplasm-related protein C140) (Tax-responsive enhancer element-binding protein 107) (TaxREB107)	32.7277	0.946237	0.972747
Q03519	TAP2 ABCB3 PSF2 RING11 Y1	Antigen peptide transporter 2 (APT2) (ATP-binding cassette sub-family B member 3) (Peptide supply factor 2) (Peptide transporter PSF2) (PSF-2) (Peptide transporter TAP2) (Peptide transporter involved in antigen processing 2) (Really interesting new gene 11 protein)	75.6632	1	0.928966
Q9NP77	SSU72 HSPC182 PNAS-120	RNA polymerase II subunit A C-terminal domain phosphatase SSU72 (CTD phosphatase SSU72) (EC 3.1.3.16)	22.5743	0.92045	0.928966
P61254	RPL26	60S ribosomal protein L26	17.2582	0.972747	0.972747
Q16774	GUK1 GMK	Guanylate kinase (EC 2.7.4.8) (GMP kinase)	21.7254	0.679204	0.724436
Q9BWH2	FUNDC2 HCBP6 DC44 HCC3 PD03104	FUN14 domain-containing protein 2 (Cervical cancer proto-oncogene 3 protein) (HCC-3) (Hepatitis C virus core-binding protein 6)	20.6756	1.01859	1.13763
Q9UL15	BAG5 KIAA0873	BAG family molecular chaperone regulator 5 (BAG-5) (Bcl-2-associated athanogene 5)	51.1992	1.02802	1.03753
P04406	GAPDH GAPD CDABP0047 OK/SW-cl.12	Glyceraldehyde-3-phosphate dehydrogenase (GAPDH) (EC 1.2.1.12) (Peptidyl-cysteine S-nitrosylase GAPDH) (EC 2.6.99.-)	36.053	0.990832	1
P48730	CSNK1D HCKID	Casein kinase I isoform delta (CKI-delta) (CKId) (EC 2.7.11.1) (Tau-protein kinase CSNK1D) (EC 2.7.11.26)	47.3297	0.954993	0.83946
Q96CW1	AP2M1 CLAPM1 KIAA0109	AP-2 complex subunit mu (AP-2 mu chain) (Adaptin-mu2) (Adaptor protein complex AP-2 subunit mu) (Adaptor-related protein complex 2 subunit mu) (Clathrin assembly protein complex 2 mu medium chain) (Clathrin coat assembly protein AP50) (Clathrin coat-associated protein AP50) (HA2 50 kDa subunit) (Plasma membrane adaptor AP-2 50 kDa protein)	49.6543	0.946237	0.990832
Q96NB3	ZNF830 CCDC16	Zinc finger protein 830 (Coiled-coil domain-containing protein 16)	41.9983	0.946237	1.0666
O43617	TRAPPC3 BET3 CDABP0066	Trafficking protein particle complex subunit 3 (BET3 homolog)	20.2739	0.954993	0.895365
Q9BUK6	MSTO1 LST005 SLTP005	Protein misato homolog 1	61.8348	0.903649	1.03753
Q92572	AP3S1 CLAPS3	AP-3 complex subunit sigma-1 (AP-3 complex subunit sigma-3A) (Adaptor-related protein complex 3 subunit sigma-1) (Clathrin-associated/assembly/adaptor protein, small 3) (Sigma-3A-adaptin) (Sigma3A-adaptin) (Sigma-adaptin 3a)	21.7319	1.18032	0.642688
Q9Y2W6	TDRKH TDRD2	Tudor and KH domain-containing protein (Tudor domain-containing protein 2)	62.0454	1.19124	6.91831
Q8WY22	BRI3BP KG19	BRI3-binding protein (I3-binding protein) (Cervical cancer 1 proto-oncogene-binding protein KG19) (HCCRBP-1)	27.8352	1.45881	3.19154
P21283	ATP6V1C1 ATP6C ATP6D VATC	V-type proton ATPase subunit C 1 (V-ATPase subunit C 1) (Vacuolar proton pump subunit C 1)	43.9412	0.937562	1.00925
O95210	STBD1 GENX-3414	Starch-binding domain-containing protein 1 (Genethonin-1) (Glycophagy cargo receptor STBD1)	39.0071	1.14815	1.33045
Q9UI12	ATP6V1H CGI-11	V-type proton ATPase subunit H (V-ATPase subunit H) (Nef-binding protein 1) (NBP1) (Protein VMA13 homolog) (V-ATPase 50/57 kDa subunits) (Vacuolar proton pump subunit H) (Vacuolar proton pump subunit SFD)	55.8827	0.824138	0.887156
P62424	RPL7A SURF-3 SURF3	60S ribosomal protein L7a (PLA-X polypeptide) (Surfeit locus protein 3)	29.9954	0.981748	0.862979
Q5BKZ1	ZNF326 ZIRD	DBIRD complex subunit ZNF326 (Zinc finger protein 326) (Zinc finger protein interacting with mRNPs and DBC1)	65.6536	0.824138	3.0761
Q96JQ2	CLMN KIAA1188	Calmin (Calponin-like transmembrane domain protein)	111.65	0.887156	0.559758
Q9NVD7	PARVA MXRA2	Alpha-parvin (Actopaxin) (CH-ILKBP) (Calponin-like integrin-linked kinase-binding protein) (Matrix-remodeling-associated protein 2)	42.2434	0.946237	1.03753
Q6NXE6	ARMC6	Armadillo repeat-containing protein 6	54.1414	0.963829	1.10662
Q99504	EYA3	Eyes absent homolog 3 (EC 3.1.3.48)	62.6623	1.19124	1.08643
Q9Y6D6	ARFGEF1 ARFGEP1 BIG1	Brefeldin A-inhibited guanine nucleotide-exchange protein 1 (Brefeldin A-inhibited GEP 1) (ADP-ribosylation factor guanine nucleotide-exchange factor 1) (p200 ARF guanine nucleotide exchange factor) (p200 ARF-GEP1)	208.765	1.07647	1.11686
Q05084	ICA1	Islet cell autoantigen 1 (69 kDa islet cell autoantigen) (ICA69) (Islet cell autoantigen p69) (ICAp69) (p69)	54.6445	1.19124	1.22462
Q7L5D6	GET4 C7orf20 CEE TRC35 CGI-20	Golgi to ER traffic protein 4 homolog (Conserved edge-expressed protein) (Transmembrane domain recognition complex 35 kDa subunit) (TRC35)	36.504	1.09648	0.954993
Q92600	RQCD1 CNOT9 RCD1	Cell differentiation protein RCD1 homolog (Rcd-1) (CCR4-NOT transcription complex subunit 9)	33.6308	1.00925	1.80302
P42285	SKIV2L2 DOB1 KIAA0052 Mtr4	Superkiller viralicidic activity 2-like 2 (EC 3.6.4.13) (ATP-dependent RNA helicase DOB1) (ATP-dependent RNA helicase SKIV2L2) (TRAMP-like complex helicase)	117.804	1.27057	0.685488
Q9Y2X3	NOP58 NOL5 NOP5 HSPC120	Nucleolar protein 58 (Nucleolar protein 5)	59.5776	1.05682	1.20226
Q6UWP2	DHRS11 SDR24C1 UNQ836/PRO1774	Dehydrogenase/reductase SDR family member 11 (EC 1.1.-.-) (Short-chain dehydrogenase/reductase family 24C member 1)	28.3081	1	1.80302
P11233	RALA RAL	Ras-related protein Ral-A	23.5666	0.862979	0.765597
Q9Y496	KIF3A KIF3	Kinesin-like protein KIF3A (Microtubule plus end-directed kinesin motor 3A)	80.0402	1.08643	1.38038
P00568	AK1	Adenylate kinase isoenzyme 1 (AK 1) (EC 2.7.4.3) (EC 2.7.4.6) (ATP-AMP transphosphorylase 1) (ATP:AMP phosphotransferase) (Adenylate monophosphate kinase) (Myokinase)	21.6347	0.963829	1
P80303	NUCB2 NEFA	Nucleobindin-2 (DNA-binding protein NEFA) (Gastric cancer antigen Zg4) (Prepronesfatin) [Cleaved into: Nesfatin-1]	50.1954	0.77983	0.879022
Q9GZU8	FAM192A C16orf94 NIP30 CDA018 CDA10	Protein FAM192A (NEFA-interacting nuclear protein NIP30)	28.9119	0.92045	1.08643
Q8WUM4	PDCD6IP AIP1 ALIX KIAA1375	Programmed cell death 6-interacting protein (PDCD6-interacting protein) (ALG-2-interacting protein 1) (ALG-2-interacting protein X) (Hp95)	96.0223	1.47231	1.49969
O95573	ACSL3 ACS3 FACL3 LACS3	Long-chain-fatty-acid--CoA ligase 3 (EC 6.2.1.3) (Long-chain acyl-CoA synthetase 3) (LACS 3)	80.4194	0.912011	0.972747
P10301	RRAS	Ras-related protein R-Ras (p23)	23.4803	0.879022	0.990832
P51532	SMARCA4 BAF190A BRG1 SNF2B SNF2L4	Transcription activator BRG1 (EC 3.6.4.-) (ATP-dependent helicase SMARCA4) (BRG1-associated factor 190A) (BAF190A) (Mitotic growth and transcription activator) (Protein BRG-1) (Protein brahma homolog 1) (SNF2-beta) (SWI/SNF-related matrix-associated actin-dependent regulator of chromatin subfamily A member 4)	184.644	1.04713	1.21339
Q7Z3B4	NUP54	Nucleoporin p54 (54 kDa nucleoporin)	55.4352	0.92045	0.887156
P05204	HMGN2 HMG17	Non-histone chromosomal protein HMG-17 (High mobility group nucleosome-binding domain-containing protein 2)	9.39261	0.954993	0.990832
Q9NZT2	OGFR	Opioid growth factor receptor (OGFr) (Protein 7-60) (Zeta-type opioid receptor)	73.324	0.772681	2.37684
Q9P035	HACD3 BIND1 PTPLAD1	Very-long-chain (3R)-3-hydroxyacyl-CoA dehydratase 3 (EC 4.2.1.134) (3-hydroxyacyl-CoA dehydratase 3) (HACD3) (Butyrate-induced protein 1) (B-ind1) (hB-ind1) (Protein-tyrosine phosphatase-like A domain-containing protein 1)	43.1592	0.981748	1.04713
O95229	ZWINT	ZW10 interactor (ZW10-interacting protein 1) (Zwint-1)	31.2932	1.10662	0.895365
Q96M27	PRRC1	Protein PRRC1 (Proline-rich and coiled-coil-containing protein 1)	46.7008	0.870964	0.636796
Q7L5A8	FA2H FAAH	Fatty acid 2-hydroxylase (EC 1.-.-.-) (Fatty acid alpha-hydroxylase)	42.791	1.19124	0.772681
Q96IU4	ABHD14B CIB	Protein ABHD14B (EC 3.-.-.-) (Alpha/beta hydrolase domain-containing protein 14B) (Abhydrolase domain-containing protein 14B) (CCG1-interacting factor B)	22.3455	1.1695	0.549541
Q96GM5	SMARCD1 BAF60A	SWI/SNF-related matrix-associated actin-dependent regulator of chromatin subfamily D member 1 (60 kDa BRG-1/Brm-associated factor subunit A) (BRG1-associated factor 60A) (BAF60A) (SWI/SNF complex 60 kDa subunit)	58.2321	0.824138	0.937562
Q9BYX4	IFIH1 MDA5 RH116	Interferon-induced helicase C domain-containing protein 1 (EC 3.6.4.13) (Clinically amyopathic dermatomyositis autoantigen 140 kDa) (CADM-140 autoantigen) (Helicase with 2 CARD domains) (Helicard) (Interferon-induced with helicase C domain protein 1) (Melanoma differentiation-associated protein 5) (MDA-5) (Murabutide down-regulated protein) (RIG-I-like receptor 2) (RLR-2) (RNA helicase-DEAD box p…	116.688	1.28233	1.33045
P30876	POLR2B	DNA-directed RNA polymerase II subunit RPB2 (EC 2.7.7.6) (DNA-directed RNA polymerase II 140 kDa polypeptide) (DNA-directed RNA polymerase II subunit B) (RNA polymerase II subunit 2) (RNA polymerase II subunit B2)	133.895	1	2.39883
Q3YEC7	RABL6 C9orf86 PARF	Rab-like protein 6 (GTP-binding protein Parf) (Partner of ARF) (Rab-like protein 1) (RBEL1)	79.5481	1.09648	1.2942
P42025	ACTR1B CTRN2	Beta-centractin (Actin-related protein 1B) (ARP1B)	42.293	0.824138	1.7378
Q9UKM7	MAN1B1 UNQ747/PRO1477	Endoplasmic reticulum mannosyl-oligosaccharide 1,2-alpha-mannosidase (EC 3.2.1.113) (ER alpha-1,2-mannosidase) (ER mannosidase 1) (ERMan1) (Man9GlcNAc2-specific-processing alpha-mannosidase) (Mannosidase alpha class 1B member 1)	79.5792	1.02802	1
P07195	LDHB	L-lactate dehydrogenase B chain (LDH-B) (EC 1.1.1.27) (LDH heart subunit) (LDH-H) (Renal carcinoma antigen NY-REN-46)	36.6382	0.981748	0.972747
Q8WUM0	NUP133	Nuclear pore complex protein Nup133 (133 kDa nucleoporin) (Nucleoporin Nup133)	128.978	1.09648	1.00925
O60256	PRPSAP2	Phosphoribosyl pyrophosphate synthase-associated protein 2 (PRPP synthase-associated protein 2) (41 kDa phosphoribosypyrophosphate synthetase-associated protein) (PAP41)	40.9253	0.758578	0.691831
P30047	GCHFR GFRP	GTP cyclohydrolase 1 feedback regulatory protein (GFRP) (GTP cyclohydrolase I feedback regulatory protein) (p35)	9.69815	1.13763	0.879022
Q9UBD5	ORC3 LATHEO ORC3L	Origin recognition complex subunit 3 (Origin recognition complex subunit Latheo)	82.2533	1.20226	1.07647
P56470	LGALS4	Galectin-4 (Gal-4) (Antigen NY-CO-27) (L-36 lactose-binding protein) (L36LBP) (Lactose-binding lectin 4)	35.941	1.03753	2.42103
Q15311	RALBP1 RLIP1 RLIP76	RalA-binding protein 1 (RalBP1) (76 kDa Ral-interacting protein) (Dinitrophenyl S-glutathione ATPase) (DNP-SG ATPase) (Ral-interacting protein 1)	76.0629	1.0666	1.05682
Q969U7	PSMG2 HCCA3 PAC2 TNFSF5IP1	Proteasome assembly chaperone 2 (PAC-2) (Hepatocellular carcinoma-susceptibility protein 3) (Tumor necrosis factor superfamily member 5-induced protein 1)	29.3958	0.824138	0.824138
Q9H0P0	NT5C3A NT5C3 P5N1 UMPH1 HSPC233	Cytosolic 5'-nucleotidase 3A (EC 3.1.3.5) (7-methylguanosine phosphate-specific 5'-nucleotidase) (7-methylguanosine nucleotidase) (EC 3.1.3.91) (Cytosolic 5'-nucleotidase 3) (Cytosolic 5'-nucleotidase III) (cN-III) (Pyrimidine 5'-nucleotidase 1) (P5'N-1) (P5N-1) (PN-I) (Uridine 5'-monophosphate hydrolase 1) (p36)	37.9478	0.946237	0.855067
Q12872	SFSWAP SFRS8 SWAP	Splicing factor, suppressor of white-apricot homolog (Splicing factor, arginine/serine-rich 8) (Suppressor of white apricot protein homolog)	104.82	1.05682	1.13763
P46060	RANGAP1 KIAA1835 SD	Ran GTPase-activating protein 1 (RanGAP1)	63.5413	1.00925	0.981748
P09417	QDPR DHPR SDR33C1	Dihydropteridine reductase (EC 1.5.1.34) (HDHPR) (Quinoid dihydropteridine reductase) (Short chain dehydrogenase/reductase family 33C member 1)	25.7893	0.937562	0.946237
Q96EP5	DAZAP1	DAZ-associated protein 1 (Deleted in azoospermia-associated protein 1)	43.3833	1.05682	1.08643
O15212	PFDN6 HKE2 PFD6	Prefoldin subunit 6 (Protein Ke2)	14.5826	0.903649	1.01859
P30048	PRDX3 AOP1	Thioredoxin-dependent peroxide reductase, mitochondrial (EC 1.11.1.15) (Antioxidant protein 1) (AOP-1) (HBC189) (Peroxiredoxin III) (Prx-III) (Peroxiredoxin-3) (Protein MER5 homolog)	27.6924	0.928966	0.972747
Q8NEN9	PDZD8 PDZK8	PDZ domain-containing protein 8 (Sarcoma antigen NY-SAR-84/NY-SAR-104)	128.562	1.04713	1.08643
P98088	MUC5AC MUC5	Mucin-5AC (MUC-5AC) (Gastric mucin) (Lewis B blood group antigen) (LeB) (Major airway glycoprotein) (Mucin-5 subtype AC, tracheobronchial) (Tracheobronchial mucin) (TBM)	585.564	0.946237	0.831764
P08174	CD55 CR DAF	Complement decay-accelerating factor (CD antigen CD55)	41.3998	1.24738	0.855067
Q9C035	TRIM5 RNF88	Tripartite motif-containing protein 5 (EC 6.3.2.-) (RING finger protein 88)	56.3379	1.15878	1.08643
Q96PC3	AP1S3	AP-1 complex subunit sigma-3 (Adaptor protein complex AP-1 subunit sigma-1C) (Adaptor-related protein complex 1 subunit sigma-1C) (Clathrin assembly protein complex 1 sigma-1C small chain) (Golgi adaptor HA1/AP1 adaptin sigma-1C subunit) (Sigma 1C subunit of AP-1 clathrin) (Sigma-adaptin 1C) (Sigma1C-adaptin)	18.2801	1.20226	0.685488
P18827	SDC1 SDC	Syndecan-1 (SYND1) (CD antigen CD138)	32.4614	0.855067	0.903649
Q9Y3Z3	SAMHD1 MOP5	Deoxynucleoside triphosphate triphosphohydrolase SAMHD1 (dNTPase) (EC 3.1.5.-) (Dendritic cell-derived IFNG-induced protein) (DCIP) (Monocyte protein 5) (MOP-5) (SAM domain and HD domain-containing protein 1)	72.1999	1.07647	1.04713
Q96NT0	CCDC115	Coiled-coil domain-containing protein 115	19.7603	0.816582	1.07647
P62913	RPL11	60S ribosomal protein L11 (CLL-associated antigen KW-12)	20.2522	0.990832	1
P57772	EEFSEC SELB	Selenocysteine-specific elongation factor (Elongation factor sec) (Eukaryotic elongation factor, selenocysteine-tRNA-specific)	65.3041	0.824138	1.24738
O75340	PDCD6 ALG2	Programmed cell death protein 6 (Apoptosis-linked gene 2 protein) (Probable calcium-binding protein ALG-2)	21.8683	0.772681	1.22462
P50895	BCAM LU MSK19	Basal cell adhesion molecule (Auberger B antigen) (B-CAM cell surface glycoprotein) (F8/G253 antigen) (Lutheran antigen) (Lutheran blood group glycoprotein) (CD antigen CD239)	67.4042	1.09648	0.648634
O15264	MAPK13 PRKM13 SAPK4	Mitogen-activated protein kinase 13 (MAP kinase 13) (MAPK 13) (EC 2.7.11.24) (Mitogen-activated protein kinase p38 delta) (MAP kinase p38 delta) (Stress-activated protein kinase 4)	42.0893	0.613762	1.38038
P61966	AP1S1 AP19 CLAPS1	AP-1 complex subunit sigma-1A (Adaptor protein complex AP-1 subunit sigma-1A) (Adaptor-related protein complex 1 subunit sigma-1A) (Clathrin assembly protein complex 1 sigma-1A small chain) (Clathrin coat assembly protein AP19) (Golgi adaptor HA1/AP1 adaptin sigma-1A subunit) (HA1 19 kDa subunit) (Sigma 1a subunit of AP-1 clathrin) (Sigma-adaptin 1A) (Sigma1A-adaptin)	18.7328	1.01859	0.92045
P23610	F8A1 F8A; F8A2 F8A; F8A3 F8A	Factor VIII intron 22 protein (CpG island protein)	39.1026	0.83946	1.15878
Q5K651	SAMD9 C7orf5 DRIF1 KIAA2004 OEF1	Sterile alpha motif domain-containing protein 9 (SAM domain-containing protein 9)	184.28	1.01859	0.887156
Q07817	BCL2L1 BCL2L BCLX	Bcl-2-like protein 1 (Bcl2-L-1) (Apoptosis regulator Bcl-X)	26.0488	1.19124	0.92045
P61160	ACTR2 ARP2	Actin-related protein 2 (Actin-like protein 2)	44.7605	0.946237	0.937562
P31948	STIP1	Stress-induced-phosphoprotein 1 (STI1) (Hsc70/Hsp90-organizing protein) (Hop) (Renal carcinoma antigen NY-REN-11) (Transformation-sensitive protein IEF SSP 3521)	62.6387	0.990832	0.912011
P05161	ISG15 G1P2 UCRP	Ubiquitin-like protein ISG15 (Interferon-induced 15 kDa protein) (Interferon-induced 17 kDa protein) (IP17) (Ubiquitin cross-reactive protein) (hUCRP)	17.8874	0.981748	0.981748
O95865	DDAH2 DDAH G6A NG30	N(G),N(G)-dimethylarginine dimethylaminohydrolase 2 (DDAH-2) (Dimethylarginine dimethylaminohydrolase 2) (EC 3.5.3.18) (DDAHII) (Dimethylargininase-2) (Protein G6a) (S-phase protein)	29.6435	0.724436	0.972747
Q9P1Y5	CAMSAP3 KIAA1543	Calmodulin-regulated spectrin-associated protein 3 (Protein Nezha)	134.748	0.928966	0.847227
P35249	RFC4	Replication factor C subunit 4 (Activator 1 37 kDa subunit) (A1 37 kDa subunit) (Activator 1 subunit 4) (Replication factor C 37 kDa subunit) (RF-C 37 kDa subunit) (RFC37)	39.6814	0.937562	1.1695
P20338	RAB4A RAB4	Ras-related protein Rab-4A	24.3894	1.20226	0.737904
P37235	HPCAL1 BDR1	Hippocalcin-like protein 1 (Calcium-binding protein BDR-1) (HLP2) (Visinin-like protein 3) (VILIP-3)	22.313	1.04713	1.21339
P00441	SOD1	Superoxide dismutase [Cu-Zn] (EC 1.15.1.1) (Superoxide dismutase 1) (hSod1)	15.9357	1.07647	0.972747
Q8IW92	GLB1L2 MSTP014 UNQ210/PRO236	Beta-galactosidase-1-like protein 2 (EC 3.2.1.-)	72.0785	1.10662	1.22462
Q96MY1	NOL4L C20orf112 C20orf113	Nucleolar protein 4-like	47.2143	0.685488	0.172187
Q6ULP2	AFTPH AFTH	Aftiphilin	102.199	1.09648	1.44544
P21796	VDAC1 VDAC	Voltage-dependent anion-selective channel protein 1 (VDAC-1) (hVDAC1) (Outer mitochondrial membrane protein porin 1) (Plasmalemmal porin) (Porin 31HL) (Porin 31HM)	30.7724	1.0666	0.895365
P35568	IRS1	Insulin receptor substrate 1 (IRS-1)	131.59	0.816582	0.501187
Q53T59	HS1BP3	HCLS1-binding protein 3 (HS1-binding protein 3) (HSP1BP-3)	42.7799	1.03753	1.0666
P09668	CTSH CPSB	Pro-cathepsin H [Cleaved into: Cathepsin H mini chain; Cathepsin H (EC 3.4.22.16); Cathepsin H heavy chain; Cathepsin H light chain]	37.3934	1.03753	1.09648
Q92878	RAD50	DNA repair protein RAD50 (hRAD50) (EC 3.6.-.-)	153.891	0.981748	0.92045
Q9UBM7	DHCR7 D7SR	7-dehydrocholesterol reductase (7-DHC reductase) (EC 1.3.1.21) (Putative sterol reductase SR-2) (Sterol Delta(7)-reductase)	54.489	0.937562	1.87068
Q9NZZ3	CHMP5 C9orf83 SNF7DC2 CGI-34 HSPC177 PNAS-114 PNAS-2	Charged multivesicular body protein 5 (Chromatin-modifying protein 5) (SNF7 domain-containing protein 2) (Vacuolar protein sorting-associated protein 60) (Vps60) (hVps60)	24.5705	0.937562	1.11686
Q05209	PTPN12	Tyrosine-protein phosphatase non-receptor type 12 (EC 3.1.3.48) (PTP-PEST) (Protein-tyrosine phosphatase G1) (PTPG1)	88.1057	0.928966	0.928966
O43175	PHGDH PGDH3	D-3-phosphoglycerate dehydrogenase (3-PGDH) (EC 1.1.1.95)	56.65	1.01859	0.954993
Q6PI48	DARS2	Aspartate--tRNA ligase, mitochondrial (EC 6.1.1.12) (Aspartyl-tRNA synthetase) (AspRS)	73.562	1.0666	1.04713
Q9Y3U8	RPL36	60S ribosomal protein L36	12.2536	1.22462	1.23595
Q96I25	RBM17 SPF45	Splicing factor 45 (45 kDa-splicing factor) (RNA-binding motif protein 17)	44.9612	0.83946	0.816582
P12109	COL6A1	Collagen alpha-1(VI) chain	108.529	0.870964	0.809096
P61106	RAB14	Ras-related protein Rab-14	23.8968	0.981748	0.420727
Q15637	SF1 ZFM1 ZNF162	Splicing factor 1 (Mammalian branch point-binding protein) (BBP) (mBBP) (Transcription factor ZFM1) (Zinc finger gene in MEN1 locus) (Zinc finger protein 162)	68.3295	1.09648	1
Q8WVY7	UBLCP1	Ubiquitin-like domain-containing CTD phosphatase 1 (EC 3.1.3.16) (Nuclear proteasome inhibitor UBLCP1)	36.8044	0.912011	1.0666
O15511	ARPC5 ARC16	Actin-related protein 2/3 complex subunit 5 (Arp2/3 complex 16 kDa subunit) (p16-ARC)	16.3203	1.23595	1.13763
A0PJW6	TMEM223	Transmembrane protein 223	22.0488	1.47231	37.6704
Q15382	RHEB RHEB2	GTP-binding protein Rheb (Ras homolog enriched in brain)	20.4973	1.27057	1.2942
Q14155	ARHGEF7 COOL1 KIAA0142 P85SPR PAK3BP PIXB Nbla10314	Rho guanine nucleotide exchange factor 7 (Beta-Pix) (COOL-1) (PAK-interacting exchange factor beta) (p85)	90.0113	1.35519	1.61436
P17174	GOT1	Aspartate aminotransferase, cytoplasmic (cAspAT) (EC 2.6.1.1) (EC 2.6.1.3) (Cysteine aminotransferase, cytoplasmic) (Cysteine transaminase, cytoplasmic) (cCAT) (Glutamate oxaloacetate transaminase 1) (Transaminase A)	46.2471	1.02802	1.15878
O75676	RPS6KA4 MSK2	Ribosomal protein S6 kinase alpha-4 (S6K-alpha-4) (EC 2.7.11.1) (90 kDa ribosomal protein S6 kinase 4) (Nuclear mitogen- and stress-activated protein kinase 2) (Ribosomal protein kinase B) (RSKB)	85.605	1.05682	0.787046
P00387	CYB5R3 DIA1	NADH-cytochrome b5 reductase 3 (B5R) (Cytochrome b5 reductase) (EC 1.6.2.2) (Diaphorase-1) [Cleaved into: NADH-cytochrome b5 reductase 3 membrane-bound form; NADH-cytochrome b5 reductase 3 soluble form]	34.2345	1.00925	1.13763
O95571	ETHE1 HSCO	Persulfide dioxygenase ETHE1, mitochondrial (EC 1.13.11.18) (Ethylmalonic encephalopathy protein 1) (Hepatoma subtracted clone one protein) (Sulfur dioxygenase ETHE1)	27.8726	0.895365	0.937562
P42892	ECE1	Endothelin-converting enzyme 1 (ECE-1) (EC 3.4.24.71)	87.163	0.887156	1.1695
Q5TC82	RC3H1 KIAA2025 RNF198	Roquin-1 (Roquin) (RING finger and C3H zinc finger protein 1) (RING finger and CCCH-type zinc finger domain-containing protein 1) (RING finger protein 198)	125.735	0.809096	2.55859
Q9Y3D0	FAM96B MIP18 CGI-128 HSPC118	Mitotic spindle-associated MMXD complex subunit MIP18 (MSS19-interacting protein of 18 kDa) (Protein FAM96B)	17.6629	1.10662	1.27057
P30041	PRDX6 AOP2 KIAA0106	Peroxiredoxin-6 (EC 1.11.1.15) (1-Cys peroxiredoxin) (1-Cys PRX) (24 kDa protein) (Acidic calcium-independent phospholipase A2) (aiPLA2) (EC 3.1.1.-) (Antioxidant protein 2) (Liver 2D page spot 40) (Non-selenium glutathione peroxidase) (NSGPx) (EC 1.11.1.9) (Red blood cells page spot 12)	25.0347	0.981748	0.981748
Q8N5M4	TTC9C	Tetratricopeptide repeat protein 9C (TPR repeat protein 9C)	20.0125	1.24738	0.731139
O75928	PIAS2 PIASX	E3 SUMO-protein ligase PIAS2 (EC 6.3.2.-) (Androgen receptor-interacting protein 3) (ARIP3) (DAB2-interacting protein) (DIP) (Msx-interacting zinc finger protein) (Miz1) (PIAS-NY protein) (Protein inhibitor of activated STAT x) (Protein inhibitor of activated STAT2)	68.2396	0.809096	0.879022
O95456	PSMG1 C21LRP DSCR2 PAC1	Proteasome assembly chaperone 1 (PAC-1) (Chromosome 21 leucine-rich protein) (C21-LRP) (Down syndrome critical region protein 2)	32.8536	1.04713	1.30617
Q9NQX3	GPHN GPH KIAA1385	Gephyrin [Includes: Molybdopterin adenylyltransferase (MPT adenylyltransferase) (EC 2.7.7.75) (Domain G); Molybdopterin molybdenumtransferase (MPT Mo-transferase) (EC 2.10.1.1) (Domain E)]	79.7476	0.879022	1.2942
Q04206	RELA NFKB3	Transcription factor p65 (Nuclear factor NF-kappa-B p65 subunit) (Nuclear factor of kappa light polypeptide gene enhancer in B-cells 3)	60.2185	0.870964	0.369828
O43264	ZW10	Centromere/kinetochore protein zw10 homolog	88.8286	1.02802	1.09648
O75955	FLOT1	Flotillin-1	47.355	0.895365	0.465586
Q96AX1	VPS33A	Vacuolar protein sorting-associated protein 33A (hVPS33A)	67.6102	1.1272	0.772681
Q9BTY7	HGH1 C8orf30A C8orf30B FAM203A FAM203B	Protein HGH1 homolog	42.1287	0.809096	1.19124
Q99459	CDC5L KIAA0432 PCDC5RP	Cell division cycle 5-like protein (Cdc5-like protein) (Pombe cdc5-related protein)	92.2499	1.03753	1.02802
Q14435	GALNT3	Polypeptide N-acetylgalactosaminyltransferase 3 (EC 2.4.1.41) (Polypeptide GalNAc transferase 3) (GalNAc-T3) (pp-GaNTase 3) (Protein-UDP acetylgalactosaminyltransferase 3) (UDP-GalNAc:polypeptide N-acetylgalactosaminyltransferase 3)	72.6098	1.04713	0.847227
Q9HAW8	UGT1A10 GNT1 UGT1	UDP-glucuronosyltransferase 1-10 (UDPGT 1-10) (UGT1*10) (UGT1-10) (UGT1.10) (EC 2.4.1.17) (UDP-glucuronosyltransferase 1-J) (UGT-1J) (UGT1J) (UDP-glucuronosyltransferase 1A10)	59.8091	0.83946	1.1272
P41208	CETN2 CALT CEN2	Centrin-2 (Caltractin isoform 1)	19.7383	0.801678	0.77983
P05023	ATP1A1	Sodium/potassium-transporting ATPase subunit alpha-1 (Na(+)/K(+) ATPase alpha-1 subunit) (EC 3.6.3.9) (Sodium pump subunit alpha-1)	112.895	0.744732	0.963829
O95786	DDX58	Probable ATP-dependent RNA helicase DDX58 (EC 3.6.4.13) (DEAD box protein 58) (RIG-I-like receptor 1) (RLR-1) (Retinoic acid-inducible gene 1 protein) (RIG-1) (Retinoic acid-inducible gene I protein) (RIG-I)	106.599	0.862979	0.731139
P15924	DSP	Desmoplakin (DP) (250/210 kDa paraneoplastic pemphigus antigen)	331.771	1.08643	1.92309
O14730	RIOK3 SUDD	Serine/threonine-protein kinase RIO3 (EC 2.7.11.1) (RIO kinase 3) (sudD homolog)	59.0926	0.879022	0.981748
Q9H6A0	DENND2D	DENN domain-containing protein 2D	53.6716	1.13763	0.83946
P24928	POLR2A POLR2	DNA-directed RNA polymerase II subunit RPB1 (RNA polymerase II subunit B1) (EC 2.7.7.6) (DNA-directed RNA polymerase II subunit A) (DNA-directed RNA polymerase III largest subunit) (RNA-directed RNA polymerase II subunit RPB1) (EC 2.7.7.48)	217.174	0.654636	2.35505
Q13268	DHRS2 SDR25C1	Dehydrogenase/reductase SDR family member 2, mitochondrial (EC 1.1.1.-) (Dicarbonyl reductase HEP27) (Protein D) (Short chain dehydrogenase/reductase family 25C member 1)	29.9263	1.27057	0.855067
O15439	ABCC4 MRP4	Multidrug resistance-associated protein 4 (ATP-binding cassette sub-family C member 4) (MRP/cMOAT-related ABC transporter) (Multi-specific organic anion transporter B) (MOAT-B)	149.525	1.19124	0.92045
Q16626	MEA1 MEA	Male-enhanced antigen 1 (MEA-1)	19.9045	0.824138	0.794328
Q9UIQ6	LNPEP OTASE	Leucyl-cystinyl aminopeptidase (Cystinyl aminopeptidase) (EC 3.4.11.3) (Insulin-regulated membrane aminopeptidase) (Insulin-responsive aminopeptidase) (IRAP) (Oxytocinase) (OTase) (Placental leucine aminopeptidase) (P-LAP) [Cleaved into: Leucyl-cystinyl aminopeptidase, pregnancy serum form]	117.348	0.564937	5.64937
P29590	PML MYL PP8675 RNF71 TRIM19	Protein PML (Promyelocytic leukemia protein) (RING finger protein 71) (Tripartite motif-containing protein 19)	97.5495	0.895365	1.01859
Q8N1G2	CMTR1 FTSJD2 KIAA0082 MTR1	Cap-specific mRNA (nucleoside-2'-O-)-methyltransferase 1 (EC 2.1.1.57) (Cap methyltransferase 1) (Cap1 2'O-ribose methyltransferase 1) (MTr1) (hMTr1) (FtsJ methyltransferase domain-containing protein 2) (Interferon-stimulated gene 95 kDa protein) (ISG95)	95.32	1.01859	1.33045
Q9NTX5	ECHDC1	Ethylmalonyl-CoA decarboxylase (EC 4.1.1.94) (Enoyl-CoA hydratase domain-containing protein 1) (Methylmalonyl-CoA decarboxylase) (MMCD) (EC 4.1.1.41)	33.6978	1.0666	0.990832
Q9NX76	CMTM6 CKLFSF6	CKLF-like MARVEL transmembrane domain-containing protein 6 (Chemokine-like factor superfamily member 6)	20.4186	0.862979	0.887156
Q99720	SIGMAR1 OPRS1 SRBP AAG8	Sigma non-opioid intracellular receptor 1 (Aging-associated gene 8 protein) (SR31747-binding protein) (SR-BP) (Sigma 1-type opioid receptor) (SIG-1R) (Sigma1-receptor) (Sigma1R) (hSigmaR1)	25.1275	1.02802	1.02802
Q8WWC4	C2orf47	Uncharacterized protein C2orf47, mitochondrial	32.5443	0.794328	0.539511
O95154	AKR7A3 AFAR2	Aflatoxin B1 aldehyde reductase member 3 (EC 1.-.-.-) (AFB1 aldehyde reductase 2) (AFB1-AR 2)	37.2061	1.19124	2.46604
Q8NFW8	CMAS	N-acylneuraminate cytidylyltransferase (EC 2.7.7.43) (CMP-N-acetylneuraminic acid synthase) (CMP-NeuNAc synthase)	48.3788	0.879022	1.04713
P57740	NUP107	Nuclear pore complex protein Nup107 (107 kDa nucleoporin) (Nucleoporin Nup107)	106.373	1.19124	1.05682
P42167	TMPO LAP2	Lamina-associated polypeptide 2, isoforms beta/gamma (Thymopoietin, isoforms beta/gamma) (TP beta/gamma) (Thymopoietin-related peptide isoforms beta/gamma) (TPRP isoforms beta/gamma) [Cleaved into: Thymopoietin (TP) (Splenin); Thymopentin (TP5)]	50.6698	0.613762	0.912011
Q8IZH2	XRN1 SEP1	5'-3' exoribonuclease 1 (EC 3.1.13.-) (Strand-exchange protein 1 homolog)	194.106	0.887156	0.879022
Q9UBQ0	VPS29 DC15 DC7 MDS007	Vacuolar protein sorting-associated protein 29 (hVPS29) (PEP11 homolog) (Vesicle protein sorting 29)	20.5056	1.01859	0.963829
Q9Y697	NFS1 NIFS HUSSY-08	Cysteine desulfurase, mitochondrial (EC 2.8.1.7)	50.1952	0.972747	1.04713
P61020	RAB5B	Ras-related protein Rab-5B	23.7066	0.912011	0.912011
O43837	IDH3B	Isocitrate dehydrogenase [NAD] subunit beta, mitochondrial (EC 1.1.1.41) (Isocitric dehydrogenase subunit beta) (NAD(+)-specific ICDH subunit beta)	42.1834	0.963829	0.954993
P28482	MAPK1 ERK2 PRKM1 PRKM2	Mitogen-activated protein kinase 1 (MAP kinase 1) (MAPK 1) (EC 2.7.11.24) (ERT1) (Extracellular signal-regulated kinase 2) (ERK-2) (MAP kinase isoform p42) (p42-MAPK) (Mitogen-activated protein kinase 2) (MAP kinase 2) (MAPK 2)	41.3893	0.972747	0.879022
Q8NAV1	PRPF38A	Pre-mRNA-splicing factor 38A	37.4761	0.981748	0.946237
O14818	PSMA7 HSPC	Proteasome subunit alpha type-7 (EC 3.4.25.1) (Proteasome subunit RC6-1) (Proteasome subunit XAPC7)	27.8866	1.02802	1.01859
Q96GZ6	SLC41A3	Solute carrier family 41 member 3	54.7661	0.831764	1.09648
Q9Y296	TRAPPC4 SBDN CGI-104 HSPC172 PTD009	Trafficking protein particle complex subunit 4 (Hematopoietic stem/progenitor cell protein 172) (Synbindin) (TRS23 homolog)	24.3398	1.23595	1.21339
P62312	LSM6	U6 snRNA-associated Sm-like protein LSm6	9.12753	0.937562	1.05682
Q8NHS3	MFSD8 CLN7	Major facilitator superfamily domain-containing protein 8 (Ceroid-lipofuscinosis neuronal protein 7)	57.627	0.801678	0.666807
Q4V328	GRIPAP1 KIAA1167	GRIP1-associated protein 1 (GRASP-1)	95.9888	1.03753	1.0666
P20962	PTMS	Parathymosin	11.5298	3.25087	0.660694
Q9BVQ7	SPATA5L1	Spermatogenesis-associated protein 5-like protein 1	80.7093	0.903649	1.02802
Q8NC60	NOA1 C4orf14	Nitric oxide-associated protein 1	78.4571	0.816582	0.77983
Q9Y6I4	USP3	Ubiquitin carboxyl-terminal hydrolase 3 (EC 3.4.19.12) (Deubiquitinating enzyme 3) (Ubiquitin thioesterase 3) (Ubiquitin-specific-processing protease 3)	58.8966	0.831764	1.99526
P14314	PRKCSH G19P1	Glucosidase 2 subunit beta (80K-H protein) (Glucosidase II subunit beta) (Protein kinase C substrate 60.1 kDa protein heavy chain) (PKCSH)	59.4249	0.801678	1.24738
Q9Y4K1	AIM1 CRYBG1	Absent in melanoma 1 protein (Beta/gamma crystallin domain-containing protein 1)	188.674	0.954993	0.903649
Q9HAV7	GRPEL1 GREPEL1	GrpE protein homolog 1, mitochondrial (HMGE) (Mt-GrpE#1)	24.2789	1.04713	1.07647
O75179	ANKRD17 GTAR KIAA0697	Ankyrin repeat domain-containing protein 17 (Gene trap ankyrin repeat protein) (Serologically defined breast cancer antigen NY-BR-16)	274.256	1.09648	1.14815
Q96FJ2	DYNLL2 DLC2	Dynein light chain 2, cytoplasmic (8 kDa dynein light chain b) (DLC8b) (Dynein light chain LC8-type 2)	10.3498	1.36773	0.597035
Q5W0U4	BSPRY	B box and SPRY domain-containing protein	44.3808	1.20226	0.954993
Q86TB9	PATL1 OK/KNS-cl.5	Protein PAT1 homolog 1 (PAT1-like protein 1) (Protein PAT1 homolog b) (Pat1b) (hPat1b)	86.8493	1.08643	1.0666
Q9NV70	EXOC1 SEC3 SEC3L1 BM-012	Exocyst complex component 1 (Exocyst complex component Sec3)	101.981	1.1695	0.809096
Q9BX68	HINT2	Histidine triad nucleotide-binding protein 2, mitochondrial (HINT-2) (EC 3.-.-.-) (HINT-3) (HIT-17kDa) (PKCI-1-related HIT protein)	17.1616	1.10662	0.554626
Q9P2E9	RRBP1 KIAA1398	Ribosome-binding protein 1 (180 kDa ribosome receptor homolog) (RRp) (ES/130-related protein) (Ribosome receptor protein)	152.472	1	0.990832
Q96G03	PGM2 MSTP006	Phosphoglucomutase-2 (PGM 2) (EC 5.4.2.2) (Glucose phosphomutase 2) (Phosphodeoxyribomutase) (Phosphopentomutase) (EC 5.4.2.7)	68.2828	0.963829	1.00925
O60488	ACSL4 ACS4 FACL4 LACS4	Long-chain-fatty-acid--CoA ligase 4 (EC 6.2.1.3) (Long-chain acyl-CoA synthetase 4) (LACS 4)	79.1874	0.870964	0.937562
Q9Y2T7	YBX2 CSDA3 MSY2	Y-box-binding protein 2 (Contrin) (DNA-binding protein C) (Dbpc) (Germ cell-specific Y-box-binding protein) (MSY2 homolog)	38.5178	0.801678	0.772681
Q96KP4	CNDP2 CN2 CPGL HEL-S-13 PEPA	Cytosolic non-specific dipeptidase (EC 3.4.13.18) (CNDP dipeptidase 2) (Carnosine dipeptidase II) (Epididymis secretory protein Li 13) (Glutamate carboxypeptidase-like protein 1) (Peptidase A)	52.8781	1.00925	1.05682
Q9NRY4	ARHGAP35 GRF1 GRLF1 KIAA1722	Rho GTPase-activating protein 35 (Glucocorticoid receptor DNA-binding factor 1) (Glucocorticoid receptor repression factor 1) (GRF-1) (Rho GAP p190A) (p190-A)	170.512	0.946237	1.18032
P49419	ALDH7A1 ATQ1	Alpha-aminoadipic semialdehyde dehydrogenase (Alpha-AASA dehydrogenase) (EC 1.2.1.31) (Aldehyde dehydrogenase family 7 member A1) (EC 1.2.1.3) (Antiquitin-1) (Betaine aldehyde dehydrogenase) (EC 1.2.1.8) (Delta1-piperideine-6-carboxylate dehydrogenase) (P6c dehydrogenase)	58.4867	0.529663	1.1272
P51148	RAB5C RABL	Ras-related protein Rab-5C (L1880) (RAB5L)	23.4824	1.08643	0.879022
P40818	USP8 KIAA0055 UBPY	Ubiquitin carboxyl-terminal hydrolase 8 (EC 3.4.19.12) (Deubiquitinating enzyme 8) (Ubiquitin isopeptidase Y) (hUBPy) (Ubiquitin thioesterase 8) (Ubiquitin-specific-processing protease 8)	127.522	0.758578	0.981748
Q13153	PAK1	Serine/threonine-protein kinase PAK 1 (EC 2.7.11.1) (Alpha-PAK) (p21-activated kinase 1) (PAK-1) (p65-PAK)	60.6464	0.937562	0.862979
P17987	TCP1 CCT1 CCTA	T-complex protein 1 subunit alpha (TCP-1-alpha) (CCT-alpha)	60.3429	1.08643	2.22844
P46013	MKI67	Antigen KI-67	358.691	0.816582	2.0893
O15226	NKRF ITBA4 NRF	NF-kappa-B-repressing factor (NFkB-repressing factor) (Protein ITBA4) (Transcription factor NRF)	77.6724	1.07647	0.912011
P36969	GPX4	Phospholipid hydroperoxide glutathione peroxidase, mitochondrial (PHGPx) (EC 1.11.1.12) (Glutathione peroxidase 4) (GPx-4) (GSHPx-4)	22.1276	1	0.870964
Q99614	TTC1 TPR1	Tetratricopeptide repeat protein 1 (TPR repeat protein 1)	33.5258	1.04713	1.07647
Q9BRG1	VPS25 DERP9 EAP20	Vacuolar protein-sorting-associated protein 25 (hVps25) (Dermal papilla-derived protein 9) (ELL-associated protein of 20 kDa) (ESCRT-II complex subunit VPS25)	20.7476	0.92045	1.11686
Q99661	KIF2C KNSL6	Kinesin-like protein KIF2C (Kinesin-like protein 6) (Mitotic centromere-associated kinesin) (MCAK)	81.3122	1.02802	1.0666
P49459	UBE2A RAD6A	Ubiquitin-conjugating enzyme E2 A (EC 2.3.2.23) (E2 ubiquitin-conjugating enzyme A) (RAD6 homolog A) (HR6A) (hHR6A) (Ubiquitin carrier protein A) (Ubiquitin-protein ligase A)	17.3153	1.27057	1.15878
O75822	EIF3J EIF3S1 PRO0391	Eukaryotic translation initiation factor 3 subunit J (eIF3j) (Eukaryotic translation initiation factor 3 subunit 1) (eIF-3-alpha) (eIF3 p35)	29.0622	1.07647	0.751623
P45974	USP5 ISOT	Ubiquitin carboxyl-terminal hydrolase 5 (EC 3.4.19.12) (Deubiquitinating enzyme 5) (Isopeptidase T) (Ubiquitin thioesterase 5) (Ubiquitin-specific-processing protease 5)	95.7854	0.990832	1.0666
Q16611	BAK1 BAK BCL2L7 CDN1	Bcl-2 homologous antagonist/killer (Apoptosis regulator BAK) (Bcl-2-like protein 7) (Bcl2-L-7)	23.4086	0.946237	1.01859
Q9NYU2	UGGT1 GT UGCGL1 UGGT UGT1 UGTR	UDP-glucose:glycoprotein glucosyltransferase 1 (UGT1) (hUGT1) (EC 2.4.1.-) (UDP--Glc:glycoprotein glucosyltransferase) (UDP-glucose ceramide glucosyltransferase-like 1)	177.188	0.990832	0.972747
P61024	CKS1B CKS1 PNAS-143 PNAS-16	Cyclin-dependent kinases regulatory subunit 1 (CKS-1)	9.66014	1.20226	4.69894
Q16537	PPP2R5E	Serine/threonine-protein phosphatase 2A 56 kDa regulatory subunit epsilon isoform (PP2A B subunit isoform B'-epsilon) (PP2A B subunit isoform B56-epsilon) (PP2A B subunit isoform PR61-epsilon) (PP2A B subunit isoform R5-epsilon)	54.6989	1.43219	2.26987
P06454	PTMA TMSA	Prothymosin alpha [Cleaved into: Prothymosin alpha, N-terminally processed; Thymosin alpha-1]	12.2029	0.847227	0.679204
P13284	IFI30 GILT IP30	Gamma-interferon-inducible lysosomal thiol reductase (EC 1.8.-.-) (Gamma-interferon-inducible protein IP-30) (Legumaturain)	27.9633	0.794328	0.912011
P09960	LTA4H LTA4	Leukotriene A-4 hydrolase (LTA-4 hydrolase) (EC 3.3.2.6) (Leukotriene A(4) hydrolase)	69.2846	1.19124	0.654636
Q9BVL2	NUP58 KIAA0410 NUPL1	Nucleoporin p58/p45 (58 kDa nucleoporin) (Nucleoporin-like protein 1)	60.8965	1.07647	1.19124
Q9NVT9	ARMC1 ARCP	Armadillo repeat-containing protein 1	31.2803	0.972747	0.794328
Q14254	FLOT2 ESA1 M17S1	Flotillin-2 (Epidermal surface antigen) (ESA) (Membrane component chromosome 17 surface marker 1)	47.0638	0.928966	1.01859
P61978	HNRNPK HNRPK	Heterogeneous nuclear ribonucleoprotein K (hnRNP K) (Transformation up-regulated nuclear protein) (TUNP)	50.9758	0.972747	1.01859
P51948	MNAT1 CAP35 MAT1 RNF66	CDK-activating kinase assembly factor MAT1 (CDK7/cyclin-H assembly factor) (Cyclin-G1-interacting protein) (Menage a trois) (RING finger protein 66) (RING finger protein MAT1) (p35) (p36)	35.8227	1.03753	1.22462
Q03518	TAP1 ABCB2 PSF1 RING4 Y3	Antigen peptide transporter 1 (APT1) (ATP-binding cassette sub-family B member 2) (Peptide supply factor 1) (Peptide transporter PSF1) (PSF-1) (Peptide transporter TAP1) (Peptide transporter involved in antigen processing 1) (Really interesting new gene 4 protein)	87.2169	0.903649	0.963829
P40937	RFC5	Replication factor C subunit 5 (Activator 1 36 kDa subunit) (A1 36 kDa subunit) (Activator 1 subunit 5) (Replication factor C 36 kDa subunit) (RF-C 36 kDa subunit) (RFC36)	38.4961	0.990832	0.963829
P07737	PFN1	Profilin-1 (Epididymis tissue protein Li 184a) (Profilin I)	15.0541	1.22462	2.0893
Q15437	SEC23B	Protein transport protein Sec23B (SEC23-related protein B)	86.4785	0.912011	0.887156
Q9UJS0	SLC25A13 ARALAR2	Calcium-binding mitochondrial carrier protein Aralar2 (Citrin) (Mitochondrial aspartate glutamate carrier 2) (Solute carrier family 25 member 13)	74.1749	1.15878	1.36773
P56192	MARS	Methionine--tRNA ligase, cytoplasmic (EC 6.1.1.10) (Methionyl-tRNA synthetase) (MetRS)	101.115	1.18032	2.05116
Q9Y371	SH3GLB1 KIAA0491 CGI-61	Endophilin-B1 (Bax-interacting factor 1) (Bif-1) (SH3 domain-containing GRB2-like protein B1)	40.7959	0.895365	2.18776
P36551	CPOX CPO CPX	Oxygen-dependent coproporphyrinogen-III oxidase, mitochondrial (COX) (Coprogen oxidase) (Coproporphyrinogenase) (EC 1.3.3.3)	50.1516	0.794328	0.77983
Q15853	USF2 BHLHB12	Upstream stimulatory factor 2 (Class B basic helix-loop-helix protein 12) (bHLHb12) (FOS-interacting protein) (FIP) (Major late transcription factor 2) (Upstream transcription factor 2)	36.9545	1.18032	0.636796
Q06203	PPAT GPAT	Amidophosphoribosyltransferase (ATase) (EC 2.4.2.14) (Glutamine phosphoribosylpyrophosphate amidotransferase) (GPAT)	57.3985	0.49204	0.529663
Q96S52	PIGS UNQ1873/PRO4316	GPI transamidase component PIG-S (Phosphatidylinositol-glycan biosynthesis class S protein)	61.6555	0.972747	1.00925
Q14493	SLBP HBP	Histone RNA hairpin-binding protein (Histone stem-loop-binding protein)	31.2854	0.990832	0.870964
Q9NWU5	MRPL22 MRPL25 RPML25 HSPC158	39S ribosomal protein L22, mitochondrial (L22mt) (MRP-L22) (39S ribosomal protein L25, mitochondrial) (L25mt) (MRP-L25)	23.6405	0.870964	0.887156
P14927	UQCRB UQBP	Cytochrome b-c1 complex subunit 7 (Complex III subunit 7) (Complex III subunit VII) (QP-C) (Ubiquinol-cytochrome c reductase complex 14 kDa protein)	13.5303	0.963829	0.816582
Q01518	CAP1 CAP	Adenylyl cyclase-associated protein 1 (CAP 1)	51.9011	0.981748	0.937562
Q05193	DNM1 DNM	Dynamin-1 (EC 3.6.5.5)	97.4075	0.946237	0.972747
Q9BZJ0	CRNKL1 CRN CGI-201 MSTP021	Crooked neck-like protein 1 (Crooked neck homolog) (hCrn)	100.451	0.937562	0.809096
O75208	COQ9 C16orf49 HSPC326 PSEC0129	Ubiquinone biosynthesis protein COQ9, mitochondrial	35.5087	0.794328	1.00925
Q14687	GSE1 KIAA0182	Genetic suppressor element 1	136.163	0.794328	1.1272
A6NIH7	UNC119B	Protein unc-119 homolog B	28.1363	1.18032	0.613762
Q96F63	CCDC97	Coiled-coil domain-containing protein 97	38.9462	0.879022	0.77983
P54105	CLNS1A CLCI ICLN	Methylosome subunit pICln (Chloride channel, nucleotide sensitive 1A) (Chloride conductance regulatory protein ICln) (I(Cln)) (Chloride ion current inducer protein) (ClCI) (Reticulocyte pICln)	26.2151	1.02802	1.13763
Q14684	RRP1B KIAA0179	Ribosomal RNA processing protein 1 homolog B (RRP1-like protein B)	84.4269	0.77983	1.14815
Q16543	CDC37 CDC37A	Hsp90 co-chaperone Cdc37 (Hsp90 chaperone protein kinase-targeting subunit) (p50Cdc37) [Cleaved into: Hsp90 co-chaperone Cdc37, N-terminally processed]	44.468	0.954993	0.972747
Q9NQZ2	UTP3 CRLZ1 SAS10	Something about silencing protein 10 (Charged amino acid-rich leucine zipper 1) (CRL1) (Disrupter of silencing SAS10) (UTP3 homolog)	54.5575	0.801678	0.534564
Q96CV9	OPTN FIP2 GLC1E HIP7 HYPL NRP	Optineurin (E3-14.7K-interacting protein) (FIP-2) (Huntingtin yeast partner L) (Huntingtin-interacting protein 7) (HIP-7) (Huntingtin-interacting protein L) (NEMO-related protein) (Optic neuropathy-inducing protein) (Transcription factor IIIA-interacting protein) (TFIIIA-IntP)	65.9206	0.794328	0.737904
P68363	TUBA1B	Tubulin alpha-1B chain (Alpha-tubulin ubiquitous) (Tubulin K-alpha-1) (Tubulin alpha-ubiquitous chain)	50.1512	1.85353	2.58226
Q4G0F5	VPS26B	Vacuolar protein sorting-associated protein 26B (Vesicle protein sorting 26B)	39.1544	0.717794	0.972747
O14653	GOSR2 GS27	Golgi SNAP receptor complex member 2 (27 kDa Golgi SNARE protein) (Membrin)	24.7752	1.08643	0.963829
Q9UID3	VPS51 ANG2 C11orf2 C11orf3 FFR PP5382	Vacuolar protein sorting-associated protein 51 homolog (Another new gene 2 protein) (Protein fat-free homolog)	86.0414	1.20226	1.15878
Q5VW32	BROX BROFTI C1orf58	BRO1 domain-containing protein BROX (BRO1 domain- and CAAX motif-containing protein)	46.4756	1.14815	1.1695
Q12797	ASPH BAH	Aspartyl/asparaginyl beta-hydroxylase (EC 1.14.11.16) (Aspartate beta-hydroxylase) (ASP beta-hydroxylase) (Peptide-aspartate beta-dioxygenase)	85.8621	1.58489	1.94089
O60292	SIPA1L3 KIAA0545 SPAL3	Signal-induced proliferation-associated 1-like protein 3 (SIPA1-like protein 3) (SPA-1-like protein 3)	194.608	0.954993	0.963829
O00116	AGPS AAG5	Alkyldihydroxyacetonephosphate synthase, peroxisomal (Alkyl-DHAP synthase) (EC 2.5.1.26) (Aging-associated gene 5 protein) (Alkylglycerone-phosphate synthase)	72.9112	0.946237	2.63027
O43819	SCO2	Protein SCO2 homolog, mitochondrial	29.8097	0.847227	0.831764
P62306	SNRPF PBSCF	Small nuclear ribonucleoprotein F (snRNP-F) (Sm protein F) (Sm-F) (SmF)	9.72516	1.67494	0.60256
Q9NP92	MRPS30 PDCD9 BM-047	28S ribosomal protein S30, mitochondrial (MRP-S30) (S30mt) (Programmed cell death protein 9)	50.3642	1.00925	0.928966
P43897	TSFM	Elongation factor Ts, mitochondrial (EF-Ts) (EF-TsMt)	35.3904	1.11686	1.03753
Q99733	NAP1L4 NAP2	Nucleosome assembly protein 1-like 4 (Nucleosome assembly protein 2) (NAP-2)	42.8231	0.758578	2.42103
Q8TC07	TBC1D15	TBC1 domain family member 15 (GTPase-activating protein RAB7) (GAP for RAB7) (Rab7-GAP)	79.49	0.801678	1.27057
Q9UGJ1	TUBGCP4 76P GCP4	Gamma-tubulin complex component 4 (GCP-4) (hGCP4) (Gamma-ring complex protein 76 kDa) (h76p) (hGrip76)	76.0887	0.794328	0.591562
Q96B49	TOMM6 OBTP TOM6	Mitochondrial import receptor subunit TOM6 homolog (Overexpressed breast tumor protein) (Translocase of outer membrane 6 kDa subunit homolog)	8.00193	0.824138	0.903649
P07947	YES1 YES	Tyrosine-protein kinase Yes (EC 2.7.10.2) (Proto-oncogene c-Yes) (p61-Yes)	60.8008	1.04713	1.1272
P06493	CDK1 CDC2 CDC28A CDKN1 P34CDC2	Cyclin-dependent kinase 1 (CDK1) (EC 2.7.11.22) (EC 2.7.11.23) (Cell division control protein 2 homolog) (Cell division protein kinase 1) (p34 protein kinase)	34.0951	0.990832	1.04713
P61026	RAB10	Ras-related protein Rab-10	22.5407	0.981748	1.08643
Q14257	RCN2 ERC55	Reticulocalbin-2 (Calcium-binding protein ERC-55) (E6-binding protein) (E6BP)	36.8761	1.09648	0.963829
P31949	S100A11 MLN70 S100C	Protein S100-A11 (Calgizzarin) (Metastatic lymph node gene 70 protein) (MLN 70) (Protein S100-C) (S100 calcium-binding protein A11) [Cleaved into: Protein S100-A11, N-terminally processed]	11.7403	1.02802	0.954993
Q14247	CTTN EMS1	Src substrate cortactin (Amplaxin) (Oncogene EMS1)	61.5859	1.01859	1.01859
Q86YM7	HOMER1 SYN47	Homer protein homolog 1 (Homer-1)	40.2765	0.794328	0.672977
Q9BPZ3	PAIP2 PAIP2A HSPC218	Polyadenylate-binding protein-interacting protein 2 (PABP-interacting protein 2) (PAIP-2) (Poly(A)-binding protein-interacting protein 2)	14.9842	1.03753	0.928966
Q9BPW9	DHRS9 RDH15 SDR9C4 UNQ835/PRO1773	Dehydrogenase/reductase SDR family member 9 (EC 1.1.-.-) (3-alpha hydroxysteroid dehydrogenase) (3-alpha-HSD) (NADP-dependent retinol dehydrogenase/reductase) (RDH-E2) (RDHL) (Retinol dehydrogenase 15) (Short chain dehydrogenase/reductase family 9C member 4) (Short-chain dehydrogenase/reductase retSDR8) (Tracheobronchial epithelial cell-specific retinol dehydrogenase) (RDH-TBE)	35.2268	1.19124	1.30617
Q9NRX1	PNO1	RNA-binding protein PNO1	27.924	0.92045	0.972747
P50750	CDK9 CDC2L4 TAK	Cyclin-dependent kinase 9 (EC 2.7.11.22) (EC 2.7.11.23) (C-2K) (Cell division cycle 2-like protein kinase 4) (Cell division protein kinase 9) (Serine/threonine-protein kinase PITALRE) (Tat-associated kinase complex catalytic subunit)	42.7772	1.24738	0.630957
P18859	ATP5J ATP5A ATPM	ATP synthase-coupling factor 6, mitochondrial (ATPase subunit F6)	12.5874	0.912011	0.831764
P0DMN0	SULT1A4	Sulfotransferase 1A4 (ST1A4) (EC 2.8.2.1) (Aryl sulfotransferase 1A3/1A4) (Sulfotransferase 1A3/1A4)	34.196	1.24738	1.87068
Q15007	WTAP KIAA0105	Pre-mRNA-splicing regulator WTAP (Female-lethal(2)D homolog) (hFL(2)D) (WT1-associated protein) (Wilms tumor 1-associating protein)	44.2434	0.855067	2.14783
Q96C86	DCPS DCS1 HINT5 HSPC015	m7GpppX diphosphatase (EC 3.6.1.59) (DCS-1) (Decapping scavenger enzyme) (Hint-related 7meGMP-directed hydrolase) (Histidine triad nucleotide-binding protein 5) (Histidine triad protein member 5) (HINT-5) (Scavenger mRNA-decapping enzyme DcpS)	38.6084	1.41906	1.21339
Q06609	RAD51 RAD51A RECA	DNA repair protein RAD51 homolog 1 (HsRAD51) (hRAD51) (RAD51 homolog A)	36.9658	1.24738	0.751623
Q969X5	ERGIC1 ERGIC32 KIAA1181 HT034	Endoplasmic reticulum-Golgi intermediate compartment protein 1 (ER-Golgi intermediate compartment 32 kDa protein) (ERGIC-32)	32.592	1.23595	0.809096
P35658	NUP214 CAIN CAN KIAA0023	Nuclear pore complex protein Nup214 (214 kDa nucleoporin) (Nucleoporin Nup214) (Protein CAN)	213.618	1.1272	0.963829
P57739	CLDN2 PSEC0059 SP82 UNQ705/PRO1356	Claudin-2 (SP82)	24.5484	0.787046	0.487529
Q9BQE5	APOL2	Apolipoprotein L2 (Apolipoprotein L-II) (ApoL-II)	37.0921	0.972747	0.946237
Q01081	U2AF1 U2AF35 U2AFBP FP793	Splicing factor U2AF 35 kDa subunit (U2 auxiliary factor 35 kDa subunit) (U2 small nuclear RNA auxiliary factor 1) (U2 snRNP auxiliary factor small subunit)	27.8719	0.981748	0.954993
P30825	SLC7A1 ATRC1 ERR REC1L	High affinity cationic amino acid transporter 1 (CAT-1) (CAT1) (Ecotropic retroviral leukemia receptor homolog) (Ecotropic retrovirus receptor homolog) (ERR) (Solute carrier family 7 member 1) (System Y+ basic amino acid transporter)	67.6376	1.10662	1.28233
P46976	GYG1 GYG	Glycogenin-1 (GN-1) (GN1) (EC 2.4.1.186)	39.3834	0.912011	0.534564
O00330	PDHX PDX1	Pyruvate dehydrogenase protein X component, mitochondrial (Dihydrolipoamide dehydrogenase-binding protein of pyruvate dehydrogenase complex) (E3-binding protein) (E3BP) (Lipoyl-containing pyruvate dehydrogenase complex component X) (proX)	54.1218	1.61436	1.25892
P36871	PGM1	Phosphoglucomutase-1 (PGM 1) (EC 5.4.2.2) (Glucose phosphomutase 1)	61.4486	1.00925	1.05682
Q9BYD6	MRPL1 BM-022	39S ribosomal protein L1, mitochondrial (L1mt) (MRP-L1)	36.9083	1.1272	0.591562
Q9Y4K4	MAP4K5	Mitogen-activated protein kinase kinase kinase kinase 5 (EC 2.7.11.1) (Kinase homologous to SPS1/STE20) (KHS) (MAPK/ERK kinase kinase kinase 5) (MEK kinase kinase 5) (MEKKK 5)	95.039	1.27057	0.990832
Q96AY3	FKBP10 FKBP65 PSEC0056	Peptidyl-prolyl cis-trans isomerase FKBP10 (PPIase FKBP10) (EC 5.2.1.8) (65 kDa FK506-binding protein) (65 kDa FKBP) (FKBP-65) (FK506-binding protein 10) (FKBP-10) (Immunophilin FKBP65) (Rotamase)	64.2446	0.887156	0.928966
Q9UMX0	UBQLN1 DA41 PLIC1	Ubiquilin-1 (Protein linking IAP with cytoskeleton 1) (PLIC-1) (hPLIC-1)	62.5186	0.928966	1
Q9BVW5	TIPIN	TIMELESS-interacting protein	34.555	1.24738	1.33045
Q9UKY7	CDV3 H41	Protein CDV3 homolog	27.3347	0.831764	0.731139
O94855	SEC24D KIAA0755	Protein transport protein Sec24D (SEC24-related protein D)	113.009	1.22462	1.20226
Q6ZNJ1	NBEAL2 KIAA0540 UNQ253/PRO290	Neurobeachin-like protein 2	302.513	0.887156	0.737904
Q8NE71	ABCF1 ABC50	ATP-binding cassette sub-family F member 1 (ATP-binding cassette 50) (TNF-alpha-stimulated ABC protein)	95.9252	1.00925	0.92045
Q9NW82	WDR70	WD repeat-containing protein 70	73.2006	0.879022	1.22462
Q9UMD9	COL17A1 BP180 BPAG2	Collagen alpha-1(XVII) chain (180 kDa bullous pemphigoid antigen 2) (Bullous pemphigoid antigen 2) [Cleaved into: 120 kDa linear IgA disease antigen (120 kDa linear IgA dermatosis antigen) (Linear IgA disease antigen 1) (LAD-1); 97 kDa linear IgA disease antigen (97 kDa linear IgA bullous dermatosis antigen) (97 kDa LAD antigen) (97-LAD) (Linear IgA bullous disease antigen of 97 kDa) (LABD97)]	150.418	1.00925	0.946237
P04899	GNAI2 GNAI2B	Guanine nucleotide-binding protein G(i) subunit alpha-2 (Adenylate cyclase-inhibiting G alpha protein)	40.4505	1.7378	0.954993
Q5T6V5	C9orf64	UPF0553 protein C9orf64	39.0281	0.946237	1.04713
P62851	RPS25	40S ribosomal protein S25	13.742	0.666807	0.672977
Q96CW5	TUBGCP3 GCP3	Gamma-tubulin complex component 3 (GCP-3) (hGCP3) (Gamma-ring complex protein 104 kDa) (h104p) (hGrip104) (Spindle pole body protein Spc98 homolog) (hSpc98)	103.57	0.77983	2.60615
Q8NEW0	SLC30A7 ZNT7 ZNTL2	Zinc transporter 7 (ZnT-7) (Solute carrier family 30 member 7) (Znt-like transporter 2)	41.6256	1.0666	0.772681
P52594	AGFG1 HRB RAB RIP	Arf-GAP domain and FG repeat-containing protein 1 (HIV-1 Rev-binding protein) (Nucleoporin-like protein RIP) (Rev-interacting protein) (Rev/Rex activation domain-binding protein)	58.2597	0.937562	0.946237
Q5T1M5	FKBP15 KIAA0674	FK506-binding protein 15 (FKBP-15) (133 kDa FK506-binding protein) (133 kDa FKBP) (FKBP-133) (WASP and FKBP-like) (WAFL)	133.629	1.10662	1
Q9ULA0	DNPEP ASPEP DAP	Aspartyl aminopeptidase (EC 3.4.11.21)	52.4279	0.737904	1.10662
O15144	ARPC2 ARC34 PRO2446	Actin-related protein 2/3 complex subunit 2 (Arp2/3 complex 34 kDa subunit) (p34-ARC)	34.3327	1.00925	1.04713
Q9Y385	UBE2J1 NCUBE1 CGI-76 HSPC153 HSPC205	Ubiquitin-conjugating enzyme E2 J1 (EC 2.3.2.23) (E2 ubiquitin-conjugating enzyme J1) (Non-canonical ubiquitin-conjugating enzyme 1) (NCUBE-1) (Yeast ubiquitin-conjugating enzyme UBC6 homolog E) (HsUBC6e)	35.1983	1.24738	1.05682
Q9NUQ9	FAM49B BM-009	Protein FAM49B (L1)	36.7477	1.03753	1.04713
P49914	MTHFS	5-formyltetrahydrofolate cyclo-ligase (EC 6.3.3.2) (5,10-methenyl-tetrahydrofolate synthetase) (MTHFS) (Methenyl-THF synthetase)	23.2554	0.954993	2.77971
Q969L2	MAL2	Protein MAL2	19.1251	1	2.24905
Q9UBS4	DNAJB11 EDJ ERJ3 HDJ9 PSEC0121 UNQ537/PRO1080	DnaJ homolog subfamily B member 11 (APOBEC1-binding protein 2) (ABBP-2) (DnaJ protein homolog 9) (ER-associated DNAJ) (ER-associated Hsp40 co-chaperone) (Endoplasmic reticulum DNA J domain-containing protein 3) (ER-resident protein ERdj3) (ERdj3) (ERj3p) (HEDJ) (Human DnaJ protein 9) (hDj-9) (PWP1-interacting protein 4)	40.5137	1.47231	0.559758
Q86UE4	MTDH AEG1 LYRIC	Protein LYRIC (3D3/LYRIC) (Astrocyte elevated gene-1 protein) (AEG-1) (Lysine-rich CEACAM1 co-isolated protein) (Metadherin) (Metastasis adhesion protein)	63.8365	0.895365	2.14783
Q9UJU6	DBNL CMAP SH3P7 PP5423	Drebrin-like protein (Cervical SH3P7) (Cervical mucin-associated protein) (Drebrin-F) (HPK1-interacting protein of 55 kDa) (HIP-55) (SH3 domain-containing protein 7)	48.207	0.972747	0.963829
Q7Z2K6	ERMP1 FXNA KIAA1815	Endoplasmic reticulum metallopeptidase 1 (EC 3.4.-.-) (Felix-ina)	100.23	1.00925	0.963829
Q5TFE4	NT5DC1 NT5C2L1 LP2642	5'-nucleotidase domain-containing protein 1 (EC 3.1.3.-)	51.8444	0.272898	3.43558
P46779	RPL28	60S ribosomal protein L28	15.7474	1	1.01859
P48960	CD97	CD97 antigen (Leukocyte antigen CD97) (CD antigen CD97) [Cleaved into: CD97 antigen subunit alpha; CD97 antigen subunit beta]	91.8684	0.847227	0.787046
P10155	TROVE2 RO60 SSA2	60 kDa SS-A/Ro ribonucleoprotein (60 kDa Ro protein) (60 kDa ribonucleoprotein Ro) (RoRNP) (Ro 60 kDa autoantigen) (Sjoegren syndrome antigen A2) (Sjoegren syndrome type A antigen) (SS-A) (TROVE domain family member 2)	60.6701	0.92045	0.903649
Q9BZL6	PRKD2 PKD2 HSPC187	Serine/threonine-protein kinase D2 (EC 2.7.11.13) (nPKC-D2)	96.7494	1	1.20226
Q96EY8	MMAB	Cob(I)yrinic acid a,c-diamide adenosyltransferase, mitochondrial (EC 2.5.1.17) (Cob(I)alamin adenosyltransferase) (Methylmalonic aciduria type B protein)	27.388	0.879022	0.772681
P34896	SHMT1	Serine hydroxymethyltransferase, cytosolic (SHMT) (EC 2.1.2.1) (Glycine hydroxymethyltransferase) (Serine methylase)	53.0822	0.816582	1.13763
P29218	IMPA1 IMPA	Inositol monophosphatase 1 (IMP 1) (IMPase 1) (EC 3.1.3.25) (D-galactose 1-phosphate phosphatase) (EC 3.1.3.94) (Inositol-1(or 4)-monophosphatase 1) (Lithium-sensitive myo-inositol monophosphatase A1)	30.1886	1.20226	0.862979
P50453	SERPINB9 PI9	Serpin B9 (Cytoplasmic antiproteinase 3) (CAP-3) (CAP3) (Peptidase inhibitor 9) (PI-9)	42.4032	0.887156	0.887156
P09237	MMP7 MPSL1 PUMP1	Matrilysin (EC 3.4.24.23) (Matrin) (Matrix metalloproteinase-7) (MMP-7) (Pump-1 protease) (Uterine metalloproteinase)	29.6766	0.744732	0.963829
Q6DN03	HIST2H2BC	Putative histone H2B type 2-C (Histone H2B.t) (H2B/t)	21.4718	0.912011	0.77983
P61225	RAP2B	Ras-related protein Rap-2b	20.5042	1.25892	1.25892
Q12874	SF3A3 SAP61	Splicing factor 3A subunit 3 (SF3a60) (Spliceosome-associated protein 61) (SAP 61)	58.8484	0.912011	0.870964
P05387	RPLP2 D11S2243E RPP2	60S acidic ribosomal protein P2 (Renal carcinoma antigen NY-REN-44)	11.6648	1.58489	1.72187
P51812	RPS6KA3 ISPK1 MAPKAPK1B RSK2	Ribosomal protein S6 kinase alpha-3 (S6K-alpha-3) (EC 2.7.11.1) (90 kDa ribosomal protein S6 kinase 3) (p90-RSK 3) (p90RSK3) (Insulin-stimulated protein kinase 1) (ISPK-1) (MAP kinase-activated protein kinase 1b) (MAPK-activated protein kinase 1b) (MAPKAP kinase 1b) (MAPKAPK-1b) (Ribosomal S6 kinase 2) (RSK-2) (pp90RSK2)	83.7353	0.92045	1.08643
Q6UX53	METTL7B UNQ594/PRO1180	Methyltransferase-like protein 7B (EC 2.1.1.-)	27.7746	1.02802	0.990832
Q7L576	CYFIP1 KIAA0068	Cytoplasmic FMR1-interacting protein 1 (Specifically Rac1-associated protein 1) (Sra-1) (p140sra-1)	145.181	0.990832	1.02802
O43813	LANCL1 GPR69A	LanC-like protein 1 (40 kDa erythrocyte membrane protein) (p40)	45.2827	1.05682	1.0666
Q13501	SQSTM1 ORCA OSIL	Sequestosome-1 (EBI3-associated protein of 60 kDa) (EBIAP) (p60) (Phosphotyrosine-independent ligand for the Lck SH2 domain of 62 kDa) (Ubiquitin-binding protein p62)	47.6867	1.08643	0.903649
P55735	SEC13 D3S1231E SEC13L1 SEC13R	Protein SEC13 homolog (SEC13-like protein 1) (SEC13-related protein)	35.5403	1.10662	1.09648
Q08380	LGALS3BP M2BP	Galectin-3-binding protein (Basement membrane autoantigen p105) (Lectin galactoside-binding soluble 3-binding protein) (Mac-2-binding protein) (MAC2BP) (Mac-2 BP) (Tumor-associated antigen 90K)	65.3303	1.03753	1.52757
Q9NUQ3	TXLNG CXorf15 ELRG LSR5	Gamma-taxilin (Environmental lipopolysaccharide-responding gene protein) (Factor inhibiting ATF4-mediated transcription) (FIAT) (Lipopolysaccharide-specific response protein 5)	60.5853	0.855067	1.02802
P49023	PXN	Paxillin	64.5048	1.15878	1
Q99729	HNRNPAB ABBP1 HNRPAB	Heterogeneous nuclear ribonucleoprotein A/B (hnRNP A/B) (APOBEC1-binding protein 1) (ABBP-1)	36.2248	0.92045	0.963829
Q07021	C1QBP GC1QBP HABP1 SF2P32	Complement component 1 Q subcomponent-binding protein, mitochondrial (ASF/SF2-associated protein p32) (Glycoprotein gC1qBP) (C1qBP) (Hyaluronan-binding protein 1) (Mitochondrial matrix protein p32) (gC1q-R protein) (p33)	31.3619	0.990832	1.08643
O76024	WFS1	Wolframin	100.29	0.954993	0.824138
Q01813	PFKP PFKF	ATP-dependent 6-phosphofructokinase, platelet type (ATP-PFK) (PFK-P) (EC 2.7.1.11) (6-phosphofructokinase type C) (Phosphofructo-1-kinase isozyme C) (PFK-C) (Phosphohexokinase)	85.5954	1	0.946237
Q15436	SEC23A	Protein transport protein Sec23A (SEC23-related protein A)	86.1601	1.25892	1.05682
Q8NCA5	FAM98A	Protein FAM98A	55.4006	0.77983	2.67917
Q96I59	NARS2	Probable asparagine--tRNA ligase, mitochondrial (EC 6.1.1.22) (Asparaginyl-tRNA synthetase) (AsnRS)	54.0896	0.862979	0.559758
Q04917	YWHAH YWHA1	14-3-3 protein eta (Protein AS1)	28.2184	0.685488	0.724436
Q9NWB6	ARGLU1	Arginine and glutamate-rich protein 1	33.2161	1.18032	4.96592
O60784	TOM1	Target of Myb protein 1	53.8179	0.937562	1.09648
P14868	DARS PIG40	Aspartate--tRNA ligase, cytoplasmic (EC 6.1.1.12) (Aspartyl-tRNA synthetase) (AspRS) (Cell proliferation-inducing gene 40 protein)	57.1358	0.981748	1.18032
Q15691	MAPRE1	Microtubule-associated protein RP/EB family member 1 (APC-binding protein EB1) (End-binding protein 1) (EB1)	29.9989	0.981748	0.981748
Q7L5N7	LPCAT2 AGPAT11 AYTL1	Lysophosphatidylcholine acyltransferase 2 (LPC acyltransferase 2) (LPCAT-2) (LysoPC acyltransferase 2) (EC 2.3.1.23) (1-acylglycerol-3-phosphate O-acyltransferase 11) (1-AGP acyltransferase 11) (1-AGPAT 11) (EC 2.3.1.51) (1-acylglycerophosphocholine O-acyltransferase) (1-alkylglycerophosphocholine O-acetyltransferase) (EC 2.3.1.67) (Acetyl-CoA:lyso-platelet-activating factor acetyltransferase) (A…	60.2073	0.946237	1.09648
Q13610	PWP1	Periodic tryptophan protein 1 homolog (Keratinocyte protein IEF SSP 9502)	55.8273	1.47231	1.78649
Q9BYB4	GNB1L GY2 KIAA1645 WDR14 FKSG1	Guanine nucleotide-binding protein subunit beta-like protein 1 (G protein subunit beta-like protein 1) (DGCRK3) (WD repeat-containing protein 14) (WD40 repeat-containing protein deleted in VCFS) (WDVCF)	35.6176	1.04713	1.00925
Q5VIR6	VPS53 PP13624	Vacuolar protein sorting-associated protein 53 homolog	79.652	1.03753	1.0666
Q86UX6	STK32C YANK3	Serine/threonine-protein kinase 32C (EC 2.7.11.1) (PKE) (Yet another novel kinase 3)	54.9939	0.77983	1.77011
P35613	BSG UNQ6505/PRO21383	Basigin (5F7) (Collagenase stimulatory factor) (Extracellular matrix metalloproteinase inducer) (EMMPRIN) (Leukocyte activation antigen M6) (OK blood group antigen) (Tumor cell-derived collagenase stimulatory factor) (TCSF) (CD antigen CD147)	42.2001	0.954993	1.01859
O95881	TXNDC12 TLP19 UNQ713/PRO1376	Thioredoxin domain-containing protein 12 (EC 1.8.4.2) (Endoplasmic reticulum resident protein 18) (ER protein 18) (ERp18) (Endoplasmic reticulum resident protein 19) (ER protein 19) (ERp19) (Thioredoxin-like protein p19) (hTLP19)	19.2056	1.0666	1.1695
Q9NR56	MBNL1 EXP KIAA0428 MBNL	Muscleblind-like protein 1 (Triplet-expansion RNA-binding protein)	41.8169	1.43219	0.981748
Q5T0F9	CC2D1B KIAA1836	Coiled-coil and C2 domain-containing protein 1B (Five prime repressor element under dual repression-binding protein 2) (FRE under dual repression-binding protein 2) (Freud-2)	94.2236	1.24738	0.608135
P35052	GPC1	Glypican-1 [Cleaved into: Secreted glypican-1]	61.6795	0.77983	0.704693
Q15365	PCBP1	Poly(rC)-binding protein 1 (Alpha-CP1) (Heterogeneous nuclear ribonucleoprotein E1) (hnRNP E1) (Nucleic acid-binding protein SUB2.3)	37.4975	0.990832	1.01859
Q96A49	SYAP1 PRO3113	Synapse-associated protein 1	39.9332	1.02802	1
P63218	GNG5 GNGT5	Guanine nucleotide-binding protein G(I)/G(S)/G(O) subunit gamma-5	7.31843	1.1272	1.00925
P49748	ACADVL VLCAD	Very long-chain specific acyl-CoA dehydrogenase, mitochondrial (VLCAD) (EC 1.3.8.9)	70.3896	0.963829	0.937562
Q9UHX1	PUF60 FIR ROBPI SIAHBP1	Poly(U)-binding-splicing factor PUF60 (60 kDa poly(U)-binding-splicing factor) (FUSE-binding protein-interacting repressor) (FBP-interacting repressor) (Ro-binding protein 1) (RoBP1) (Siah-binding protein 1) (Siah-BP1)	59.875	0.855067	2.99226
Q8WXI9	GATAD2B KIAA1150	Transcriptional repressor p66-beta (GATA zinc finger domain-containing protein 2B) (p66/p68)	65.2602	0.954993	0.679204
Q9BWM7	SFXN3	Sideroflexin-3	35.9786	0.937562	1
Q9NU22	MDN1 KIAA0301	Midasin (MIDAS-containing protein)	632.814	0.903649	0.981748
Q9BQE3	TUBA1C TUBA6	Tubulin alpha-1C chain (Alpha-tubulin 6) (Tubulin alpha-6 chain)	49.8949	1.43219	6.08135
Q6P2E9	EDC4 HEDLS	Enhancer of mRNA-decapping protein 4 (Autoantigen Ge-1) (Autoantigen RCD-8) (Human enhancer of decapping large subunit) (Hedls)	151.66	0.990832	1
Q9Y6E0	STK24 MST3 STK3	Serine/threonine-protein kinase 24 (EC 2.7.11.1) (Mammalian STE20-like protein kinase 3) (MST-3) (STE20-like kinase MST3) [Cleaved into: Serine/threonine-protein kinase 24 36 kDa subunit (Mammalian STE20-like protein kinase 3 N-terminal) (MST3/N); Serine/threonine-protein kinase 24 12 kDa subunit (Mammalian STE20-like protein kinase 3 C-terminal) (MST3/C)]	49.3075	0.928966	0.946237
P63208	SKP1 EMC19 OCP2 SKP1A TCEB1L	S-phase kinase-associated protein 1 (Cyclin-A/CDK2-associated protein p19) (p19A) (Organ of Corti protein 2) (OCP-2) (Organ of Corti protein II) (OCP-II) (RNA polymerase II elongation factor-like protein) (SIII) (Transcription elongation factor B polypeptide 1-like) (p19skp1)	18.6579	0.895365	1.03753
Q9HD42	CHMP1A CHMP1 KIAA0047 PCOLN3 PRSM1	Charged multivesicular body protein 1a (Chromatin-modifying protein 1a) (CHMP1a) (Vacuolar protein sorting-associated protein 46-1) (Vps46-1) (hVps46-1)	21.7027	0.903649	1.02802
P43034	PAFAH1B1 LIS1 MDCR MDS PAFAHA	Platelet-activating factor acetylhydrolase IB subunit alpha (Lissencephaly-1 protein) (LIS-1) (PAF acetylhydrolase 45 kDa subunit) (PAF-AH 45 kDa subunit) (PAF-AH alpha) (PAFAH alpha)	46.6377	0.981748	0.990832
P18283	GPX2	Glutathione peroxidase 2 (GPx-2) (GSHPx-2) (EC 1.11.1.9) (Gastrointestinal glutathione peroxidase) (Glutathione peroxidase-gastrointestinal) (GPx-GI) (GSHPx-GI) (Glutathione peroxidase-related protein 2) (GPRP-2)	21.9069	1.05682	0.963829
Q70E73	RAPH1 ALS2CR18 ALS2CR9 KIAA1681 LPD PREL2 RMO1	Ras-associated and pleckstrin homology domains-containing protein 1 (RAPH1) (Amyotrophic lateral sclerosis 2 chromosomal region candidate gene 18 protein) (Amyotrophic lateral sclerosis 2 chromosomal region candidate gene 9 protein) (Lamellipodin) (Proline-rich EVH1 ligand 2) (PREL-2) (Protein RMO1)	135.255	0.691831	0.0505825
P51858	HDGF HMG1L2	Hepatoma-derived growth factor (HDGF) (High mobility group protein 1-like 2) (HMG-1L2)	26.7881	1.18032	1.11686
Q86X29	LSR LISCH	Lipolysis-stimulated lipoprotein receptor	71.4381	0.981748	0.928966
P00338	LDHA PIG19	L-lactate dehydrogenase A chain (LDH-A) (EC 1.1.1.27) (Cell proliferation-inducing gene 19 protein) (LDH muscle subunit) (LDH-M) (Renal carcinoma antigen NY-REN-59)	36.6885	0.772681	1.25892
Q9NX55	HYPK C15orf63 HSPC136	Huntingtin-interacting protein K (Huntingtin yeast partner K)	14.6653	0.903649	1.13763
Q92696	RABGGTA	Geranylgeranyl transferase type-2 subunit alpha (EC 2.5.1.60) (Geranylgeranyl transferase type II subunit alpha) (Rab geranyl-geranyltransferase subunit alpha) (Rab GG transferase alpha) (Rab GGTase alpha) (Rab geranylgeranyltransferase subunit alpha)	65.0711	1.08643	1.14815
P13639	EEF2 EF2	Elongation factor 2 (EF-2)	95.3374	0.895365	1.70608
Q5RKV6	EXOSC6 MTR3	Exosome complex component MTR3 (Exosome component 6) (mRNA transport regulator 3 homolog) (hMtr3) (p11)	28.2348	1.07647	1.03753
Q9UN86	G3BP2 KIAA0660	Ras GTPase-activating protein-binding protein 2 (G3BP-2) (GAP SH3 domain-binding protein 2)	54.1209	1.01859	0.981748
Q9UN81	L1RE1 LRE1	LINE-1 retrotransposable element ORF1 protein (L1ORF1p) (LINE retrotransposable element 1) (LINE1 retrotransposable element 1)	40.0554	1.25892	0.895365
Q9BZE2	PUS3 FKSG32	tRNA pseudouridine(38/39) synthase (EC 5.4.99.45) (tRNA pseudouridine synthase 3) (tRNA pseudouridylate synthase 3) (tRNA-uridine isomerase 3)	55.647	1.01859	0.895365
Q9BZQ8	FAM129A C1orf24 NIBAN GIG39	Protein Niban (Cell growth-inhibiting gene 39 protein) (Protein FAM129A)	103.134	1.05682	1.14815
P30533	LRPAP1 A2MRAP	Alpha-2-macroglobulin receptor-associated protein (Alpha-2-MRAP) (Low density lipoprotein receptor-related protein-associated protein 1) (RAP)	41.4656	0.963829	0.895365
P30050	RPL12	60S ribosomal protein L12	17.8184	1.23595	0.862979
P27701	CD82 KAI1 SAR2 ST6 TSPAN27	CD82 antigen (C33 antigen) (IA4) (Inducible membrane protein R2) (Metastasis suppressor Kangai-1) (Suppressor of tumorigenicity 6 protein) (Tetraspanin-27) (Tspan-27) (CD antigen CD82)	29.6253	0.717794	0.946237
Q13616	CUL1	Cullin-1 (CUL-1)	89.6779	1.23595	0.666807
Q9BRQ8	AIFM2 AMID PRG3	Apoptosis-inducing factor 2 (EC 1.-.-.-) (Apoptosis-inducing factor homologous mitochondrion-associated inducer of death) (Apoptosis-inducing factor-like mitochondrion-associated inducer of death) (p53-responsive gene 3 protein)	40.5264	1.14815	4.61318
P52298	NCBP2 CBP20 PIG55	Nuclear cap-binding protein subunit 2 (20 kDa nuclear cap-binding protein) (Cell proliferation-inducing gene 55 protein) (NCBP 20 kDa subunit) (CBP20) (NCBP-interacting protein 1) (NIP1)	18.001	0.559758	1.6293
P09622	DLD GCSL LAD PHE3	Dihydrolipoyl dehydrogenase, mitochondrial (EC 1.8.1.4) (Dihydrolipoamide dehydrogenase) (Glycine cleavage system L protein)	54.1769	0.801678	0.946237
P30419	NMT1 NMT	Glycylpeptide N-tetradecanoyltransferase 1 (EC 2.3.1.97) (Myristoyl-CoA:protein N-myristoyltransferase 1) (NMT 1) (Type I N-myristoyltransferase) (Peptide N-myristoyltransferase 1)	56.8059	1.05682	1.00925
Q08752	PPID CYP40 CYPD	Peptidyl-prolyl cis-trans isomerase D (PPIase D) (EC 5.2.1.8) (40 kDa peptidyl-prolyl cis-trans isomerase) (Cyclophilin-40) (CYP-40) (Cyclophilin-related protein) (Rotamase D)	40.7633	0.887156	1.02802
P05026	ATP1B1 ATP1B	Sodium/potassium-transporting ATPase subunit beta-1 (Sodium/potassium-dependent ATPase subunit beta-1)	35.0611	0.816582	1.30617
Q16795	NDUFA9 NDUFS2L	NADH dehydrogenase [ubiquinone] 1 alpha subcomplex subunit 9, mitochondrial (Complex I-39kD) (CI-39kD) (NADH-ubiquinone oxidoreductase 39 kDa subunit)	42.5092	0.717794	0.801678
Q15031	LARS2 KIAA0028	Probable leucine--tRNA ligase, mitochondrial (EC 6.1.1.4) (Leucyl-tRNA synthetase) (LeuRS)	101.975	1.18032	0.946237
Q8N357	SLC35F6 C2orf18 UNQ3047/PRO9863	Solute carrier family 35 member F6 (ANT2-binding protein) (ANT2BP) (Transport and Golgi organization 9 homolog)	40.2137	0.772681	0.679204
P21127	CDK11B CDC2L1 CDK11 PITSLREA PK58	Cyclin-dependent kinase 11B (EC 2.7.11.22) (Cell division cycle 2-like protein kinase 1) (CLK-1) (Cell division protein kinase 11B) (Galactosyltransferase-associated protein kinase p58/GTA) (PITSLRE serine/threonine-protein kinase CDC2L1) (p58 CLK-1)	92.7063	1.09648	1.34276
Q96KP1	EXOC2 SEC5 SEC5L1	Exocyst complex component 2 (Exocyst complex component Sec5)	104.065	1.04713	1.11686
Q9NR45	NANS SAS	Sialic acid synthase (N-acetylneuraminate synthase) (EC 2.5.1.56) (N-acetylneuraminate-9-phosphate synthase) (EC 2.5.1.57) (N-acetylneuraminic acid phosphate synthase) (N-acetylneuraminic acid synthase)	40.3073	0.963829	0.912011
O15551	CLDN3 C7orf1 CPETR2	Claudin-3 (Clostridium perfringens enterotoxin receptor 2) (CPE-R 2) (CPE-receptor 2) (Rat ventral prostate.1 protein homolog) (hRVP1)	23.3183	1.1272	1.7378
Q9BXP2	SLC12A9 CCC6 CIP1	Solute carrier family 12 member 9 (Cation-chloride cotransporter 6) (hCCC6) (Cation-chloride cotransporter-interacting protein 1) (CCC-interacting protein 1) (hCIP1) (Potassium-chloride transporter 9) (WO3.3)	96.1086	0.954993	0.928966
P60866	RPS20	40S ribosomal protein S20	13.3726	0.660694	0.519996
Q86YP4	GATAD2A	Transcriptional repressor p66-alpha (Hp66alpha) (GATA zinc finger domain-containing protein 2A)	68.0622	0.981748	1.04713
Q9NVM6	DNAJC17	DnaJ homolog subfamily C member 17	34.6871	1.38038	1.01859
Q15631	TSN	Translin (EC 3.1.-.-) (Component 3 of promoter of RISC) (C3PO)	26.1827	1.09648	1.31826
P19256	CD58 LFA3	Lymphocyte function-associated antigen 3 (Ag3) (Surface glycoprotein LFA-3) (CD antigen CD58)	28.1471	1.27057	1.15878
Q96DB5	RMDN1 FAM82B CGI-90	Regulator of microtubule dynamics protein 1 (RMD-1) (hRMD-1) (Protein FAM82B)	35.8076	0.912011	1.18032
Q9BPY3	FAM118B	Protein FAM118B	39.4987	1.28233	0.981748
O60610	DIAPH1 DIAP1	Protein diaphanous homolog 1 (Diaphanous-related formin-1) (DRF1)	141.346	0.672977	1.52757
O75821	EIF3G EIF3S4	Eukaryotic translation initiation factor 3 subunit G (eIF3g) (Eukaryotic translation initiation factor 3 RNA-binding subunit) (eIF-3 RNA-binding subunit) (Eukaryotic translation initiation factor 3 subunit 4) (eIF-3-delta) (eIF3 p42) (eIF3 p44)	35.6107	1.15878	1.44544
O00170	AIP XAP2	AH receptor-interacting protein (AIP) (Aryl-hydrocarbon receptor-interacting protein) (HBV X-associated protein 2) (XAP-2) (Immunophilin homolog ARA9)	37.6357	0.816582	0.452898
Q13882	PTK6 BRK	Protein-tyrosine kinase 6 (EC 2.7.10.2) (Breast tumor kinase) (Tyrosine-protein kinase BRK)	51.8337	1.05682	1.43219
P47914	RPL29	60S ribosomal protein L29 (Cell surface heparin-binding protein HIP)	17.7519	0.772681	2.03236
Q92643	PIGK GPI8	GPI-anchor transamidase (GPI transamidase) (EC 3.-.-.-) (GPI8 homolog) (hGPI8) (Phosphatidylinositol-glycan biosynthesis class K protein) (PIG-K)	45.2514	1.08643	1.20226
Q96DI7	SNRNP40 PRP8BP SFP38 WDR57	U5 small nuclear ribonucleoprotein 40 kDa protein (U5 snRNP 40 kDa protein) (U5-40K) (38 kDa-splicing factor) (Prp8-binding protein) (hPRP8BP) (U5 snRNP-specific 40 kDa protein) (WD repeat-containing protein 57)	39.3102	0.912011	1.04713
P02649	APOE	Apolipoprotein E (Apo-E)	36.1538	1.27057	1.1272
O95562	SFT2D2 UNQ512/PRO1027	Vesicle transport protein SFT2B (SFT2 domain-containing protein 2)	17.7791	1.08643	1.23595
O00203	AP3B1 ADTB3A	AP-3 complex subunit beta-1 (Adaptor protein complex AP-3 subunit beta-1) (Adaptor-related protein complex 3 subunit beta-1) (Beta-3A-adaptin) (Clathrin assembly protein complex 3 beta-1 large chain)	121.319	1.18032	0.990832
Q9HD33	MRPL47 NCM1 CGI-204	39S ribosomal protein L47, mitochondrial (L47mt) (MRP-L47) (Nasopharyngeal carcinoma metastasis-related protein 1)	29.4501	0.928966	0.704693
Q9H223	EHD4 HCA10 HCA11 PAST4 FKSG7	EH domain-containing protein 4 (Hepatocellular carcinoma-associated protein 10/11) (PAST homolog 4)	61.1746	1.40605	1.44544
Q9Y3Q8	TSC22D4 THG1 TILZ2	TSC22 domain family protein 4 (TSC22-related-inducible leucine zipper protein 2) (Tsc-22-like protein THG-1)	41.0256	0.772681	0.855067
P55081	MFAP1	Microfibrillar-associated protein 1	51.9581	0.772681	0.544503
Q9UHI6	DDX20 DP103 GEMIN3	Probable ATP-dependent RNA helicase DDX20 (EC 3.6.4.13) (Component of gems 3) (DEAD box protein 20) (DEAD box protein DP 103) (Gemin-3)	92.2397	1.11686	1.1272
O43240	KLK10 NES1 PRSSL1	Kallikrein-10 (EC 3.4.21.-) (Normal epithelial cell-specific 1) (Protease serine-like 1)	30.1696	0.474242	0.625173
Q9HB71	CACYBP S100A6BP SIP PNAS-107	Calcyclin-binding protein (CacyBP) (hCacyBP) (S100A6-binding protein) (Siah-interacting protein)	26.2098	1.05682	1.02802
Q9UBV2	SEL1L TSA305 UNQ128/PRO1063	Protein sel-1 homolog 1 (Suppressor of lin-12-like protein 1) (Sel-1L)	88.7541	1.09648	1.07647
Q8IYB3	SRRM1 SRM160	Serine/arginine repetitive matrix protein 1 (SR-related nuclear matrix protein of 160 kDa) (SRm160) (Ser/Arg-related nuclear matrix protein)	102.334	0.870964	1.07647
Q15645	TRIP13 PCH2	Pachytene checkpoint protein 2 homolog (Human papillomavirus type 16 E1 protein-binding protein) (16E1-BP) (HPV16 E1 protein-binding protein) (Thyroid hormone receptor interactor 13) (Thyroid receptor-interacting protein 13) (TR-interacting protein 13) (TRIP-13)	48.5503	1.27057	1.13763
Q96ME1	FBXL18 FBL18	F-box/LRR-repeat protein 18 (F-box and leucine-rich repeat protein 18)	88.3404	0.903649	1.40605
Q9H3S7	PTPN23 KIAA1471	Tyrosine-protein phosphatase non-receptor type 23 (EC 3.1.3.48) (His domain-containing protein tyrosine phosphatase) (HD-PTP) (Protein tyrosine phosphatase TD14) (PTP-TD14)	178.972	0.912011	1.04713
P61421	ATP6V0D1 ATP6D VPATPD	V-type proton ATPase subunit d 1 (V-ATPase subunit d 1) (32 kDa accessory protein) (V-ATPase 40 kDa accessory protein) (V-ATPase AC39 subunit) (p39) (Vacuolar proton pump subunit d 1)	40.3287	1.13763	2.99226
P36404	ARL2	ADP-ribosylation factor-like protein 2	20.8778	1.23595	0.92045
Q13889	GTF2H3	General transcription factor IIH subunit 3 (Basic transcription factor 2 34 kDa subunit) (BTF2 p34) (General transcription factor IIH polypeptide 3) (TFIIH basal transcription factor complex p34 subunit)	34.3777	1.2942	0.717794
O00411	POLRMT	DNA-directed RNA polymerase, mitochondrial (MtRPOL) (EC 2.7.7.6)	138.619	0.92045	1.03753
A0FGR8	ESYT2 FAM62B KIAA1228	Extended synaptotagmin-2 (E-Syt2) (Chr2Syt)	102.357	0.972747	0.990832
Q9NZ09	UBAP1 NAG20	Ubiquitin-associated protein 1 (UBAP-1) (Nasopharyngeal carcinoma-associated gene 20 protein)	55.083	1.28233	1.8197
Q9UHY1	NRBP1 BCON3 NRBP	Nuclear receptor-binding protein	59.8442	0.963829	1.23595
P11047	LAMC1 LAMB2	Laminin subunit gamma-1 (Laminin B2 chain) (Laminin-1 subunit gamma) (Laminin-10 subunit gamma) (Laminin-11 subunit gamma) (Laminin-2 subunit gamma) (Laminin-3 subunit gamma) (Laminin-4 subunit gamma) (Laminin-6 subunit gamma) (Laminin-7 subunit gamma) (Laminin-8 subunit gamma) (Laminin-9 subunit gamma) (S-laminin subunit gamma) (S-LAM gamma)	177.601	1.11686	0.895365
P21912	SDHB SDH SDH1	Succinate dehydrogenase [ubiquinone] iron-sulfur subunit, mitochondrial (EC 1.3.5.1) (Iron-sulfur subunit of complex II) (Ip)	31.6294	0.895365	1.04713
P17096	HMGA1 HMGIY	High mobility group protein HMG-I/HMG-Y (HMG-I(Y)) (High mobility group AT-hook protein 1) (High mobility group protein A1) (High mobility group protein R)	11.676	1.36773	1.22462
P61626	LYZ LZM	Lysozyme C (EC 3.2.1.17) (1,4-beta-N-acetylmuramidase C)	16.5369	0.870964	1.05682
P52732	KIF11 EG5 KNSL1 TRIP5	Kinesin-like protein KIF11 (Kinesin-like protein 1) (Kinesin-like spindle protein HKSP) (Kinesin-related motor protein Eg5) (Thyroid receptor-interacting protein 5) (TR-interacting protein 5) (TRIP-5)	119.158	0.981748	1.01859
Q9NXH8	TOR4A C9orf167	Torsin-4A (Torsin family 4 member A)	46.9135	1.09648	0.981748
Q9UBE0	SAE1 AOS1 SUA1 UBLE1A	SUMO-activating enzyme subunit 1 (Ubiquitin-like 1-activating enzyme E1A) [Cleaved into: SUMO-activating enzyme subunit 1, N-terminally processed]	38.4495	0.990832	1.25892
Q13488	TCIRG1 ATP6N1C ATP6V0A3	V-type proton ATPase 116 kDa subunit a isoform 3 (V-ATPase 116 kDa isoform a3) (Osteoclastic proton pump 116 kDa subunit) (OC-116 kDa) (OC116) (T-cell immune regulator 1) (T-cell immune response cDNA7 protein) (TIRC7) (Vacuolar proton translocating ATPase 116 kDa subunit a isoform 3)	92.9672	0.809096	1.13763
Q14694	USP10 KIAA0190	Ubiquitin carboxyl-terminal hydrolase 10 (EC 3.4.19.12) (Deubiquitinating enzyme 10) (Ubiquitin thioesterase 10) (Ubiquitin-specific-processing protease 10)	87.1331	1.00925	1.07647
Q9ULX6	AKAP8L NAKAP NAKAP95 HRIHFB2018	A-kinase anchor protein 8-like (AKAP8-like protein) (Helicase A-binding protein 95) (HAP95) (Homologous to AKAP95 protein) (HA95) (Neighbor of A-kinase-anchoring protein 95) (Neighbor of AKAP95)	71.6483	0.765597	1.0666
Q9Y6A4	CFAP20 BUG22 C16orf80	Cilia- and flagella-associated protein 20 (Basal body up-regulated protein 22) (Transcription factor IIB)	22.7742	1.01859	1.14815
Q16563	SYPL1 SYPL	Synaptophysin-like protein 1 (Pantophysin)	28.565	1.99526	1.55597
Q9UL26	RAB22A RAB22	Ras-related protein Rab-22A (Rab-22)	21.8548	1.08643	1.08643
Q9Y312	AAR2 C20orf4 CGI-23 PRO0225	Protein AAR2 homolog (AAR2 splicing factor homolog)	43.4718	0.879022	1.11686
P58546	MTPN	Myotrophin (Protein V-1)	12.8947	1.14815	0.660694
O95249	GOSR1 GS28	Golgi SNAP receptor complex member 1 (28 kDa Golgi SNARE protein) (28 kDa cis-Golgi SNARE p28) (GOS-28)	28.6123	1.07647	1
Q9NQP4	PFDN4 PFD4	Prefoldin subunit 4 (Protein C-1)	15.3141	1.13763	1.13763
Q15070	OXA1L	Mitochondrial inner membrane protein OXA1L (Hsa) (OXA1Hs) (Oxidase assembly 1-like protein) (OXA1-like protein)	48.5474	0.954993	0.963829
P50616	TOB1 TOB TROB1	Protein Tob1 (Transducer of erbB-2 1)	38.1547	0.744732	7.37904
P61586	RHOA ARH12 ARHA RHO12	Transforming protein RhoA (Rho cDNA clone 12) (h12)	21.7679	0.912011	0.937562
O43399	TPD52L2	Tumor protein D54 (hD54) (Tumor protein D52-like 2)	22.2375	0.990832	1
Q8IUF8	MINA MDIG MINA53 NO52	Bifunctional lysine-specific demethylase and histidyl-hydroxylase MINA (EC 1.14.11.-) (60S ribosomal protein L27a histidine hydroxylase) (Histone lysine demethylase MINA) (MYC-induced nuclear antigen) (Mineral dust-induced gene protein) (Nucleolar protein 52) (Ribosomal oxygenase MINA) (ROX)	52.7998	0.765597	0.937562
Q16775	HAGH GLO2 HAGH1	Hydroxyacylglutathione hydrolase, mitochondrial (EC 3.1.2.6) (Glyoxalase II) (Glx II)	33.8056	0.801678	0.824138
P09104	ENO2	Gamma-enolase (EC 4.2.1.11) (2-phospho-D-glycerate hydro-lyase) (Enolase 2) (Neural enolase) (Neuron-specific enolase) (NSE)	47.2681	0.83946	1.13763
Q13232	NME3	Nucleoside diphosphate kinase 3 (NDK 3) (NDP kinase 3) (EC 2.7.4.6) (DR-nm23) (Nucleoside diphosphate kinase C) (NDPKC) (nm23-H3)	19.0148	0.765597	1.15878
Q5T6F2	UBAP2 KIAA1491	Ubiquitin-associated protein 2 (UBAP-2)	117.115	0.92045	1.02802
Q7L7X3	TAOK1 KIAA1361 MAP3K16 MARKK	Serine/threonine-protein kinase TAO1 (EC 2.7.11.1) (Kinase from chicken homolog B) (hKFC-B) (MARK Kinase) (MARKK) (Prostate-derived sterile 20-like kinase 2) (PSK-2) (PSK2) (Prostate-derived STE20-like kinase 2) (Thousand and one amino acid protein kinase 1) (TAOK1) (hTAOK1)	116.07	1.09648	0.870964
Q9NYY8	FASTKD2 KIAA0971	FAST kinase domain-containing protein 2, mitochondrial	81.4621	0.887156	1.44544
O75027	ABCB7 ABC7	ATP-binding cassette sub-family B member 7, mitochondrial (ATP-binding cassette transporter 7) (ABC transporter 7 protein)	82.6406	0.912011	0.809096
O14879	IFIT3 CIG-49 IFI60 IFIT4 ISG60	Interferon-induced protein with tetratricopeptide repeats 3 (IFIT-3) (CIG49) (ISG-60) (Interferon-induced 60 kDa protein) (IFI-60K) (Interferon-induced protein with tetratricopeptide repeats 4) (IFIT-4) (Retinoic acid-induced gene G protein) (P60) (RIG-G)	55.9843	1.14815	0.928966
P00352	ALDH1A1 ALDC ALDH1 PUMB1	Retinal dehydrogenase 1 (RALDH 1) (RalDH1) (EC 1.2.1.36) (ALDH-E1) (ALHDII) (Aldehyde dehydrogenase family 1 member A1) (Aldehyde dehydrogenase, cytosolic)	54.8614	1.20226	2.22844
Q9BW92	TARS2 TARSL1	Threonine--tRNA ligase, mitochondrial (EC 6.1.1.3) (Threonyl-tRNA synthetase) (ThrRS) (Threonyl-tRNA synthetase-like 1)	81.0353	0.895365	1.33045
Q9P2J5	LARS KIAA1352	Leucine--tRNA ligase, cytoplasmic (EC 6.1.1.4) (Leucyl-tRNA synthetase) (LeuRS)	134.465	1	1.04713
Q9Y5Q8	GTF3C5 CDABP0017	General transcription factor 3C polypeptide 5 (TF3C-epsilon) (Transcription factor IIIC 63 kDa subunit) (TFIIIC 63 kDa subunit) (TFIIIC63) (Transcription factor IIIC subunit epsilon)	59.5703	1.24738	0.870964
Q99828	CIB1 CIB KIP PRKDCIP	Calcium and integrin-binding protein 1 (CIB) (Calcium- and integrin-binding protein) (CIBP) (Calmyrin) (DNA-PKcs-interacting protein) (Kinase-interacting protein) (KIP) (SNK-interacting protein 2-28) (SIP2-28)	21.7031	1.1695	0.954993
Q9UEY8	ADD3 ADDL	Gamma-adducin (Adducin-like protein 70)	79.1541	0.937562	0.972747
Q9Y4W6	AFG3L2	AFG3-like protein 2 (EC 3.4.24.-) (Paraplegin-like protein)	88.583	0.990832	1.0666
Q00169	PITPNA PITPN	Phosphatidylinositol transfer protein alpha isoform (PI-TP-alpha) (PtdIns transfer protein alpha) (PtdInsTP alpha)	31.8062	0.758578	0.772681
Q15293	RCN1 RCN	Reticulocalbin-1	38.8897	1.00925	0.946237
P46781	RPS9	40S ribosomal protein S9	22.5912	1.19124	3.80189
O43252	PAPSS1 ATPSK1 PAPSS	Bifunctional 3'-phosphoadenosine 5'-phosphosulfate synthase 1 (PAPS synthase 1) (PAPSS 1) (Sulfurylase kinase 1) (SK 1) (SK1) [Includes: Sulfate adenylyltransferase (EC 2.7.7.4) (ATP-sulfurylase) (Sulfate adenylate transferase) (SAT); Adenylyl-sulfate kinase (EC 2.7.1.25) (3'-phosphoadenosine-5'-phosphosulfate synthase) (APS kinase) (Adenosine-5'-phosphosulfate 3'-phosphotransferase) (Adenylylsul…	70.8327	0.83946	1.27057
Q14166	TTLL12 KIAA0153	Tubulin--tyrosine ligase-like protein 12	74.403	0.946237	1.07647
Q15057	ACAP2 CENTB2 KIAA0041	Arf-GAP with coiled-coil, ANK repeat and PH domain-containing protein 2 (Centaurin-beta-2) (Cnt-b2)	88.0279	1.01859	1.01859
P04843	RPN1	Dolichyl-diphosphooligosaccharide--protein glycosyltransferase subunit 1 (EC 2.4.99.18) (Dolichyl-diphosphooligosaccharide--protein glycosyltransferase 67 kDa subunit) (Ribophorin I) (RPN-I) (Ribophorin-1)	68.5688	1.2942	1.47231
P36957	DLST DLTS	Dihydrolipoyllysine-residue succinyltransferase component of 2-oxoglutarate dehydrogenase complex, mitochondrial (EC 2.3.1.61) (2-oxoglutarate dehydrogenase complex component E2) (OGDC-E2) (Dihydrolipoamide succinyltransferase component of 2-oxoglutarate dehydrogenase complex) (E2K)	48.7549	0.717794	0.630957
Q7Z6Z7	HUWE1 KIAA0312 KIAA1578 UREB1 HSPC272	E3 ubiquitin-protein ligase HUWE1 (EC 6.3.2.-) (ARF-binding protein 1) (ARF-BP1) (HECT, UBA and WWE domain-containing protein 1) (Homologous to E6AP carboxyl terminus homologous protein 9) (HectH9) (Large structure of UREB1) (LASU1) (Mcl-1 ubiquitin ligase E3) (Mule) (Upstream regulatory element-binding protein 1) (URE-B1) (URE-binding protein 1)	481.886	1	1
O60942	RNGTT CAP1A	mRNA-capping enzyme (HCAP1) (HCE) [Includes: Polynucleotide 5'-triphosphatase (EC 3.1.3.33) (mRNA 5'-triphosphatase) (TPase); mRNA guanylyltransferase (EC 2.7.7.50) (GTP--RNA guanylyltransferase) (GTase)]	68.5562	0.758578	0.293765
Q9NYL9	TMOD3	Tropomodulin-3 (Ubiquitous tropomodulin) (U-Tmod)	39.5944	0.77983	0.666807
P53367	ARFIP1	Arfaptin-1 (ADP-ribosylation factor-interacting protein 1)	41.7379	0.963829	0.903649
Q9UKM9	RALY HNRPCL2 P542	RNA-binding protein Raly (Autoantigen p542) (Heterogeneous nuclear ribonucleoprotein C-like 2) (hnRNP core protein C-like 2) (hnRNP associated with lethal yellow protein homolog)	32.4629	0.937562	0.963829
Q9Y2R0	COA3 CCDC56 MITRAC12 HSPC009	Cytochrome c oxidase assembly factor 3 homolog, mitochondrial (Coiled-coil domain-containing protein 56) (Mitochondrial translation regulation assembly intermediate of cytochrome c oxidase protein of 12 kDa)	11.7311	1.1272	0.972747
O95070	YIF1A 54TM HYIF1P YIF1	Protein YIF1A (54TMp) (YIP1-interacting factor homolog A)	32.0109	0.758578	0.591562
Q9Y3D9	MRPS23 CGI-138 HSPC329	28S ribosomal protein S23, mitochondrial (MRP-S23) (S23mt)	21.7705	0.831764	1.36773
Q8IWB7	WDFY1 KIAA1435 WDF1 ZFYVE17	WD repeat and FYVE domain-containing protein 1 (FENS-1) (Phosphoinositide-binding protein 1) (WD40- and FYVE domain-containing protein 1) (Zinc finger FYVE domain-containing protein 17)	46.3234	0.83946	0.895365
Q9BW19	KIFC1 HSET KNSL2	Kinesin-like protein KIFC1 (Kinesin-like protein 2) (Kinesin-related protein HSET)	73.7471	0.963829	1.00925
Q9NVA2	2017-09-11	Septin-11	49.398	0.963829	1.05682
P23246	SFPQ PSF	Splicing factor, proline- and glutamine-rich (100 kDa DNA-pairing protein) (hPOMp100) (DNA-binding p52/p100 complex, 100 kDa subunit) (Polypyrimidine tract-binding protein-associated-splicing factor) (PSF) (PTB-associated-splicing factor)	76.1492	0.972747	1.03753
O43379	WDR62 C19orf14	WD repeat-containing protein 62	165.952	0.937562	0.887156
P49368	CCT3 CCTG TRIC5	T-complex protein 1 subunit gamma (TCP-1-gamma) (CCT-gamma) (hTRiC5)	60.5333	1.13763	1.85353
P46063	RECQL RECQ1 RECQL1	ATP-dependent DNA helicase Q1 (EC 3.6.4.12) (DNA helicase, RecQ-like type 1) (RecQ1) (DNA-dependent ATPase Q1) (RecQ protein-like 1)	73.4568	1.02802	1.05682
Q3LXA3	TKFC DAK	Triokinase/FMN cyclase (Bifunctional ATP-dependent dihydroxyacetone kinase/FAD-AMP lyase (cyclizing)) [Includes: ATP-dependent dihydroxyacetone kinase (DHA kinase) (EC 2.7.1.28) (EC 2.7.1.29) (Glycerone kinase) (Triokinase) (Triose kinase); FAD-AMP lyase (cyclizing) (EC 4.6.1.15) (FAD-AMP lyase (cyclic FMN forming)) (FMN cyclase)]	58.9465	0.954993	1.08643
Q5RI15	COX20 FAM36A	Cytochrome c oxidase protein 20 homolog	13.2911	0.831764	1.18032
Q96QG7	MTMR9 C8orf9 MTMR8	Myotubularin-related protein 9	63.461	1.2942	1.33045
O14975	SLC27A2 ACSVL1 FACVL1 FATP2 VLACS	Very long-chain acyl-CoA synthetase (VLACS) (VLCS) (EC 6.2.1.-) (Fatty acid transport protein 2) (FATP-2) (Fatty-acid-coenzyme A ligase, very long-chain 1) (Long-chain-fatty-acid--CoA ligase) (EC 6.2.1.3) (Solute carrier family 27 member 2) (THCA-CoA ligase) (Very long-chain-fatty-acid-CoA ligase)	70.3117	1.27057	1.28233
O43390	HNRNPR HNRPR	Heterogeneous nuclear ribonucleoprotein R (hnRNP R)	70.9428	1.02802	0.937562
Q9Y2R5	MRPS17 RPMS17 HSPC011	28S ribosomal protein S17, mitochondrial (MRP-S17) (S17mt)	14.502	0.772681	0.870964
Q14139	UBE4A KIAA0126	Ubiquitin conjugation factor E4 A (EC 6.3.2.-)	122.559	0.963829	1.0666
Q6P1J9	CDC73 C1orf28 HRPT2	Parafibromin (Cell division cycle protein 73 homolog) (Hyperparathyroidism 2 protein)	60.5761	1.01859	0.92045
P37802	TAGLN2 KIAA0120 CDABP0035	Transgelin-2 (Epididymis tissue protein Li 7e) (SM22-alpha homolog)	22.3914	0.990832	0.981748
O75489	NDUFS3	NADH dehydrogenase [ubiquinone] iron-sulfur protein 3, mitochondrial (EC 1.6.5.3) (EC 1.6.99.3) (Complex I-30kD) (CI-30kD) (NADH-ubiquinone oxidoreductase 30 kDa subunit)	30.2412	1.01859	0.879022
Q16181	SEPT7 CDC10	Septin-7 (CDC10 protein homolog)	50.6797	0.990832	1.05682
P04424	ASL	Argininosuccinate lyase (ASAL) (EC 4.3.2.1) (Arginosuccinase)	51.6575	1.07647	1.04713
Q00341	HDLBP HBP VGL	Vigilin (High density lipoprotein-binding protein) (HDL-binding protein)	141.455	0.666807	1.35519
Q13263	TRIM28 KAP1 RNF96 TIF1B	Transcription intermediary factor 1-beta (TIF1-beta) (E3 SUMO-protein ligase TRIM28) (EC 6.3.2.-) (KRAB-associated protein 1) (KAP-1) (KRAB-interacting protein 1) (KRIP-1) (Nuclear corepressor KAP-1) (RING finger protein 96) (Tripartite motif-containing protein 28)	88.5488	0.928966	1.77011
Q9H3L0	MMADHC C2orf25 CL25022 HSPC161 My011	Methylmalonic aciduria and homocystinuria type D protein, mitochondrial	32.94	1.14815	0.963829
Q9H6S3	EPS8L2 EPS8R2 PP13181	Epidermal growth factor receptor kinase substrate 8-like protein 2 (EPS8-like protein 2) (Epidermal growth factor receptor pathway substrate 8-related protein 2) (EPS8-related protein 2)	80.62	0.990832	0.972747
P20700	LMNB1 LMN2 LMNB	Lamin-B1	66.4077	0.816582	0.731139
Q9UHD8	SEPT9 KIAA0991 MSF	Septin-9 (MLL septin-like fusion protein MSF-A) (MLL septin-like fusion protein) (Ovarian/Breast septin) (Ov/Br septin) (Septin D1)	65.4009	0.972747	2.46604
Q9UBR2	CTSZ	Cathepsin Z (EC 3.4.18.1) (Cathepsin P) (Cathepsin X)	33.8677	0.972747	1.02802
O75367	H2AFY MACROH2A1	Core histone macro-H2A.1 (Histone macroH2A1) (mH2A1) (Histone H2A.y) (H2A/y) (Medulloblastoma antigen MU-MB-50.205)	39.6167	1.01859	0.83946
Q9Y4L1	HYOU1 GRP170 ORP150	Hypoxia up-regulated protein 1 (150 kDa oxygen-regulated protein) (ORP-150) (170 kDa glucose-regulated protein) (GRP-170)	111.335	1.08643	1.83654
Q9BT73	PSMG3 C7orf48 PAC3	Proteasome assembly chaperone 3 (PAC-3) (hPAC3)	13.1044	1.35519	1.44544
Q5J8M3	EMC4 TMEM85 HSPC184 PIG17	ER membrane protein complex subunit 4 (Cell proliferation-inducing gene 17 protein) (Transmembrane protein 85)	20.0864	0.963829	2.10863
Q9BUI4	POLR3C	DNA-directed RNA polymerase III subunit RPC3 (RNA polymerase III subunit C3) (DNA-directed RNA polymerase III subunit C) (RNA polymerase III 62 kDa subunit) (RPC62)	60.6111	0.862979	0.887156
P10599	TXN TRDX TRX TRX1	Thioredoxin (Trx) (ATL-derived factor) (ADF) (Surface-associated sulphydryl protein) (SASP)	11.7374	1.52757	1.10662
Q96FQ6	S100A16 S100F AAG13	Protein S100-A16 (Aging-associated gene 13 protein) (Protein S100-F) (S100 calcium-binding protein A16)	11.8013	0.946237	0.77983
Q52LJ0	FAM98B	Protein FAM98B	37.1905	0.469894	0.636796
Q13884	SNTB1 SNT2B1	Beta-1-syntrophin (59 kDa dystrophin-associated protein A1 basic component 1) (DAPA1B) (BSYN2) (Syntrophin-2) (Tax interaction protein 43) (TIP-43)	58.0606	1.10662	0.946237
Q9NXW2	DNAJB12	DnaJ homolog subfamily B member 12	41.8184	1.04713	0.92045
Q05639	EEF1A2 EEF1AL STN	Elongation factor 1-alpha 2 (EF-1-alpha-2) (Eukaryotic elongation factor 1 A-2) (eEF1A-2) (Statin-S1)	50.4699	1.15878	0.912011
Q92609	TBC1D5 KIAA0210	TBC1 domain family member 5	89.0036	1.02802	0.937562
Q15126	PMVK PMKI	Phosphomevalonate kinase (PMKase) (hPMK) (EC 2.7.4.2)	21.9947	0.903649	1.03753
P40925	MDH1 MDHA	Malate dehydrogenase, cytoplasmic (EC 1.1.1.37) (Cytosolic malate dehydrogenase) (Diiodophenylpyruvate reductase) (EC 1.1.1.96)	36.4258	0.972747	0.946237
Q969T9	WBP2	WW domain-binding protein 2 (WBP-2)	28.0868	1.28233	2.96483
Q9BQ75	CMSS1 C3orf26	Protein CMSS1 (Cms1 ribosomal small subunit homolog)	31.884	1.04713	1.02802
Q16656	NRF1	Nuclear respiratory factor 1 (NRF-1) (Alpha palindromic-binding protein) (Alpha-pal)	53.5407	0.765597	1.67494
O95721	SNAP29	Synaptosomal-associated protein 29 (SNAP-29) (Soluble 29 kDa NSF attachment protein) (Vesicle-membrane fusion protein SNAP-29)	28.97	1.10662	1.0666
P07305	H1F0 H1FV	Histone H1.0 (Histone H1') (Histone H1(0)) [Cleaved into: Histone H1.0, N-terminally processed]	20.8628	1.31826	0.824138
Q9BX40	LSM14B C20orf40 FAM61B RAP55B	Protein LSM14 homolog B (Protein FAM61B) (RNA-associated protein 55B) (hRAP55B)	42.0704	1.09648	1.01859
P62937	PPIA CYPA	Peptidyl-prolyl cis-trans isomerase A (PPIase A) (EC 5.2.1.8) (Cyclophilin A) (Cyclosporin A-binding protein) (Rotamase A) [Cleaved into: Peptidyl-prolyl cis-trans isomerase A, N-terminally processed]	18.0124	0.937562	1.30617
Q9NZL4	HSPBP1 HSPBP PP1845	Hsp70-binding protein 1 (HspBP1) (Heat shock protein-binding protein 1) (Hsp70-binding protein 2) (HspBP2) (Hsp70-interacting protein 1) (Hsp70-interacting protein 2)	39.4736	0.981748	1.8197
Q7LGA3	HS2ST1 HS2ST KIAA0448	Heparan sulfate 2-O-sulfotransferase 1 (2-O-sulfotransferase) (2OST) (EC 2.8.2.-)	41.8809	0.49204	2.85759
Q16706	MAN2A1 MANA2	Alpha-mannosidase 2 (EC 3.2.1.114) (Golgi alpha-mannosidase II) (AMan II) (Man II) (Mannosidase alpha class 2A member 1) (Mannosyl-oligosaccharide 1,3-1,6-alpha-mannosidase)	131.139	1.14815	0.937562
O60220	TIMM8A DDP DDP1 TIM8A	Mitochondrial import inner membrane translocase subunit Tim8 A (Deafness dystonia protein 1) (X-linked deafness dystonia protein)	10.9983	0.801678	1.27057
Q92900	UPF1 KIAA0221 RENT1	Regulator of nonsense transcripts 1 (EC 3.6.4.-) (ATP-dependent helicase RENT1) (Nonsense mRNA reducing factor 1) (NORF1) (Up-frameshift suppressor 1 homolog) (hUpf1)	124.344	0.954993	0.937562
Q9H078	CLPB HSP78 SKD3	Caseinolytic peptidase B protein homolog (EC 3.6.1.3) (Suppressor of potassium transport defect 3)	78.7281	1.02802	1.03753
Q96KR1	ZFR	Zinc finger RNA-binding protein (hZFR) (M-phase phosphoprotein homolog)	117.011	0.765597	1.19124
Q9BZE1	MRPL37 MRPL2 RPML2 HSPC235	39S ribosomal protein L37, mitochondrial (L37mt) (MRP-L37) (39S ribosomal protein L2, mitochondrial) (L2mt) (MRP-L2)	48.1171	0.862979	0.990832
P51149	RAB7A RAB7	Ras-related protein Rab-7a	23.4896	0.903649	1.24738
Q86VR7	VSIG10L	V-set and immunoglobulin domain-containing protein 10-like	91.624	0.824138	0.685488
O43852	CALU	Calumenin (Crocalbin) (IEF SSP 9302)	37.1065	1.00925	0.981748
Q5T8D3	ACBD5 KIAA1996	Acyl-CoA-binding domain-containing protein 5	60.0915	1.01859	1
P34897	SHMT2	Serine hydroxymethyltransferase, mitochondrial (SHMT) (EC 2.1.2.1) (Glycine hydroxymethyltransferase) (Serine methylase)	55.9924	0.981748	1
Q8NFQ8	TOR1AIP2 IFRG15 LULL1	Torsin-1A-interacting protein 2 (Lumenal domain-like LAP1)	51.2629	1.30617	0.731139
P31751	AKT2	RAC-beta serine/threonine-protein kinase (EC 2.7.11.1) (Protein kinase Akt-2) (Protein kinase B beta) (PKB beta) (RAC-PK-beta)	55.7683	1.09648	1.02802
P19623	SRM SPS1 SRML1	Spermidine synthase (SPDSY) (EC 2.5.1.16) (Putrescine aminopropyltransferase)	33.8245	1.01859	0.981748
Q15046	KARS KIAA0070	Lysine--tRNA ligase (EC 6.1.1.6) (Lysyl-tRNA synthetase) (LysRS)	68.0475	1.05682	2.77971
Q8N122	RPTOR KIAA1303 RAPTOR	Regulatory-associated protein of mTOR (Raptor) (p150 target of rapamycin (TOR)-scaffold protein)	149.036	0.928966	1.09648
Q8N201	INTS1 KIAA1440 UNQ1821/PRO3434	Integrator complex subunit 1 (Int1)	244.295	0.862979	1.40605
O15260	SURF4 SURF-4	Surfeit locus protein 4	30.3937	1	1.09648
Q9Y3C1	NOP16 CGI-117 HSPC111	Nucleolar protein 16 (HBV pre-S2 trans-regulated protein 3)	21.1882	0.972747	0.758578
Q6QNY0	BLOC1S3 BLOS3	Biogenesis of lysosome-related organelles complex 1 subunit 3 (BLOC-1 subunit 3)	21.2553	1.1272	0.794328
Q9UK76	HN1 ARM2	Hematological and neurological expressed 1 protein (Androgen-regulated protein 2) [Cleaved into: Hematological and neurological expressed 1 protein, N-terminally processed]	16.0144	0.895365	1.02802
P30046	DDT	D-dopachrome decarboxylase (EC 4.1.1.84) (D-dopachrome tautomerase) (Phenylpyruvate tautomerase II)	12.7116	0.619441	2.72898
Q8IY95	TMEM192	Transmembrane protein 192	30.9219	1.33045	1.03753
Q13523	PRPF4B KIAA0536 PRP4 PRP4H PRP4K	Serine/threonine-protein kinase PRP4 homolog (EC 2.7.11.1) (PRP4 kinase) (PRP4 pre-mRNA-processing factor 4 homolog)	116.986	1.23595	0.895365
P09661	SNRPA1	U2 small nuclear ribonucleoprotein A' (U2 snRNP A')	28.4153	1.00925	1.67494
O94927	HAUS5 KIAA0841	HAUS augmin-like complex subunit 5	71.6819	0.870964	1.05682
P08962	CD63 MLA1 TSPAN30	CD63 antigen (Granulophysin) (Lysosomal-associated membrane protein 3) (LAMP-3) (Melanoma-associated antigen ME491) (OMA81H) (Ocular melanoma-associated antigen) (Tetraspanin-30) (Tspan-30) (CD antigen CD63)	25.6364	1.02802	1.05682
P62753	RPS6 OK/SW-cl.2	40S ribosomal protein S6 (Phosphoprotein NP33)	28.6804	0.963829	0.990832
Q9NR46	SH3GLB2 KIAA1848 PP578	Endophilin-B2 (SH3 domain-containing GRB2-like protein B2)	43.9734	0.895365	1.04713
O94919	ENDOD1 KIAA0830	Endonuclease domain-containing 1 protein (EC 3.1.30.-)	55.0161	0.990832	0.972747
P61011	SRP54	Signal recognition particle 54 kDa protein (SRP54)	55.7044	2.26987	0.724436
Q8TDD1	DDX54	ATP-dependent RNA helicase DDX54 (EC 3.6.4.13) (ATP-dependent RNA helicase DP97) (DEAD box RNA helicase 97 kDa) (DEAD box protein 54)	98.594	0.972747	1.04713
A8MXV4	NUDT19	Nucleoside diphosphate-linked moiety X motif 19 (Nudix motif 19) (EC 3.6.1.-)	42.2328	1.31826	1.11686
O95379	TNFAIP8	Tumor necrosis factor alpha-induced protein 8 (TNF alpha-induced protein 8) (Head and neck tumor and metastasis-related protein) (MDC-3.13) (NF-kappa-B-inducible DED-containing protein) (NDED) (SCC-S2) (TNF-induced protein GG2-1)	23.0033	1.08643	1.57036
Q5T653	MRPL2 CGI-22	39S ribosomal protein L2, mitochondrial (L2mt) (MRP-L2)	33.3006	0.672977	1.31826
Q9NVS2	MRPS18A	28S ribosomal protein S18a, mitochondrial (MRP-S18-a) (Mrps18a) (S18mt-a) (28S ribosomal protein S18-3, mitochondrial) (MRP-S18-3)	22.1838	0.879022	0.895365
O43493	TGOLN2 TGN46 TGN51	Trans-Golgi network integral membrane protein 2 (TGN38 homolog) (TGN46) (TGN48) (Trans-Golgi network protein TGN51)	51.1124	0.928966	0.903649
Q6IA86	ELP2 STATIP1	Elongator complex protein 2 (ELP2) (SHINC-2) (STAT3-interacting protein 1) (StIP1)	92.4994	1.01859	1.19124
O95149	SNUPN RNUT1 SPN1	Snurportin-1 (RNA U transporter 1)	41.1422	1.2942	1.11686
O43583	DENR DRP1 H14	Density-regulated protein (DRP) (Protein DRP1) (Smooth muscle cell-associated protein 3) (SMAP-3)	22.0918	1.05682	0.981748
Q9NSU2	TREX1	Three-prime repair exonuclease 1 (EC 3.1.11.2) (3'-5' exonuclease TREX1) (DNase III)	38.9225	1.31826	0.744732
Q9Y2U5	MAP3K2 MAPKKK2 MEKK2	Mitogen-activated protein kinase kinase kinase 2 (EC 2.7.11.25) (MAPK/ERK kinase kinase 2) (MEK kinase 2) (MEKK 2)	69.7402	0.862979	1.04713
Q12933	TRAF2 TRAP3	TNF receptor-associated factor 2 (EC 6.3.2.-) (E3 ubiquitin-protein ligase TRAF2) (Tumor necrosis factor type 2 receptor-associated protein 3)	55.8588	0.801678	0.981748
O60783	MRPS14	28S ribosomal protein S14, mitochondrial (MRP-S14) (S14mt)	15.1386	0.981748	0.963829
Q9UBN7	HDAC6 KIAA0901 JM21	Histone deacetylase 6 (HD6) (EC 3.5.1.98)	131.418	0.765597	0.847227
Q9NZL9	MAT2B TGR MSTP045 Nbla02999 UNQ2435/PRO4995	Methionine adenosyltransferase 2 subunit beta (Methionine adenosyltransferase II beta) (MAT II beta) (Putative dTDP-4-keto-6-deoxy-D-glucose 4-reductase)	37.5515	1.10662	0.954993
A6ND36	FAM83G PAWS1	Protein FAM83G (Protein associated with SMAD1)	90.8343	0.751623	1.65959
Q9NZJ9	NUDT4 DIPP2 KIAA0487 HDCMB47P	Diphosphoinositol polyphosphate phosphohydrolase 2 (DIPP-2) (EC 3.6.1.52) (Diadenosine 5',5'''-P1,P6-hexaphosphate hydrolase 2) (EC 3.6.1.-) (Nucleoside diphosphate-linked moiety X motif 4) (Nudix motif 4)	20.3059	1.34276	3.83707
Q92835	INPP5D SHIP SHIP1	Phosphatidylinositol 3,4,5-trisphosphate 5-phosphatase 1 (EC 3.1.3.86) (Inositol polyphosphate-5-phosphatase of 145 kDa) (SIP-145) (SH2 domain-containing inositol 5'-phosphatase 1) (SH2 domain-containing inositol phosphatase 1) (SHIP-1) (p150Ship) (hp51CN)	133.291	0.963829	0.831764
Q9Y294	ASF1A CGI-98 HSPC146	Histone chaperone ASF1A (Anti-silencing function protein 1 homolog A) (hAsf1) (hAsf1a) (CCG1-interacting factor A) (CIA) (hCIA)	22.9685	0.717794	1.05682
Q9P287	BCCIP TOK1	BRCA2 and CDKN1A-interacting protein (P21- and CDK-associated protein 1) (Protein TOK-1)	35.9792	1.10662	1.09648
P24752	ACAT1 ACAT MAT	Acetyl-CoA acetyltransferase, mitochondrial (EC 2.3.1.9) (Acetoacetyl-CoA thiolase) (T2)	45.1992	1.00925	1.02802
O43776	NARS	Asparagine--tRNA ligase, cytoplasmic (EC 6.1.1.22) (Asparaginyl-tRNA synthetase) (AsnRS)	62.9424	1	0.954993
Q96KG9	SCYL1 CVAK90 GKLP NTKL TAPK TEIF TRAP HT019	N-terminal kinase-like protein (Coated vesicle-associated kinase of 90 kDa) (SCY1-like protein 1) (Telomerase regulation-associated protein) (Telomerase transcriptional element-interacting factor) (Teratoma-associated tyrosine kinase)	89.6306	0.946237	0.831764
Q9Y6I9	TEX264 ZSIG11 UNQ337/PRO536	Testis-expressed sequence 264 protein (Putative secreted protein Zsig11)	34.1882	1.72187	9.63829
Q86TX2	ACOT1 CTE1	Acyl-coenzyme A thioesterase 1 (Acyl-CoA thioesterase 1) (EC 3.1.2.2) (CTE-I) (CTE-Ib) (Inducible cytosolic acyl-coenzyme A thioester hydrolase) (Long chain acyl-CoA thioester hydrolase) (Long chain acyl-CoA hydrolase)	46.277	1.1272	0.895365
P53621	COPA	Coatomer subunit alpha (Alpha-coat protein) (Alpha-COP) (HEP-COP) (HEPCOP) [Cleaved into: Xenin (Xenopsin-related peptide); Proxenin]	138.345	0.946237	1.85353
O60341	KDM1A AOF2 KDM1 KIAA0601 LSD1	Lysine-specific histone demethylase 1A (EC 1.-.-.-) (BRAF35-HDAC complex protein BHC110) (Flavin-containing amine oxidase domain-containing protein 2)	92.9019	1.33045	0.737904
Q9GZZ1	NAA50 MAK3 NAT13 NAT5	N-alpha-acetyltransferase 50 (EC 2.3.1.-) (N-acetyltransferase 13) (N-acetyltransferase 5) (hNAT5) (N-acetyltransferase san homolog) (hSAN) (NatE catalytic subunit)	19.3982	0.772681	0.855067
Q9NQG1	MANBAL	Protein MANBAL	9.46698	0.737904	0.487529
Q15785	TOMM34 URCC3	Mitochondrial import receptor subunit TOM34 (hTom34) (Translocase of outer membrane 34 kDa subunit)	34.559	0.981748	1.04713
Q71UI9	H2AFV H2AV	Histone H2A.V (H2A.F/Z)	13.5086	0.809096	0.685488
Q9Y217	MTMR6	Myotubularin-related protein 6 (EC 3.1.3.-)	71.9674	1.15878	0.862979
Q8WUZ0	BCL7C	B-cell CLL/lymphoma 7 protein family member C	23.4679	1.21339	1.00925
O94874	UFL1 KIAA0776 NLBP RCAD	E3 UFM1-protein ligase 1 (EC 6.3.2.-) (Novel LZAP-binding protein) (Regulator of C53/LZAP and DDRGK1)	89.5944	1.01859	0.887156
Q9NVM9	ASUN C12orf11 GCT1	Protein asunder homolog (Cell cycle regulator Mat89Bb homolog) (Germ cell tumor 1) (Sarcoma antigen NY-SAR-95)	80.2244	0.981748	1.1695
Q13426	XRCC4	DNA repair protein XRCC4 (X-ray repair cross-complementing protein 4)	38.2863	1.01859	1.03753
P01034	CST3	Cystatin-C (Cystatin-3) (Gamma-trace) (Neuroendocrine basic polypeptide) (Post-gamma-globulin)	15.7991	0.809096	0.794328
Q9BUL8	PDCD10 CCM3 TFAR15	Programmed cell death protein 10 (Cerebral cavernous malformations 3 protein) (TF-1 cell apoptosis-related protein 15)	24.7014	1.1695	1.45881
P49770	EIF2B2 EIF2BB	Translation initiation factor eIF-2B subunit beta (S20I15) (S20III15) (eIF-2B GDP-GTP exchange factor subunit beta)	38.9893	0.801678	0.972747
Q8IXU6	SLC35F2	Solute carrier family 35 member F2	41.2113	0.591562	0.288403
Q13619	CUL4A	Cullin-4A (CUL-4A)	87.6796	1.04713	1.10662
O60869	EDF1	Endothelial differentiation-related factor 1 (EDF-1) (Multiprotein-bridging factor 1) (MBF1)	16.3686	1.00925	1.1695
Q9BTE7	DCUN1D5	DCN1-like protein 5 (DCUN1 domain-containing protein 5) (Defective in cullin neddylation protein 1-like protein 5)	27.5082	0.855067	1
Q9BT67	NDFIP1 N4WBP5 PSEC0192 PSEC0223	NEDD4 family-interacting protein 1 (Breast cancer-associated protein SGA-1M) (NEDD4 WW domain-binding protein 5) (Putative MAPK-activating protein PM13) (Putative NF-kappa-B-activating protein 164) (Putative NFKB and MAPK-activating protein)	24.899	1.18032	1.25892
O43615	TIMM44 MIMT44 TIM44	Mitochondrial import inner membrane translocase subunit TIM44	51.3553	0.981748	0.912011
Q9UJZ1	STOML2 SLP2 HSPC108	Stomatin-like protein 2, mitochondrial (SLP-2) (EPB72-like protein 2) (Paraprotein target 7) (Paratarg-7)	38.5336	0.972747	0.92045
P49902	NT5C2 NT5B NT5CP PNT5	Cytosolic purine 5'-nucleotidase (EC 3.1.3.5) (Cytosolic 5'-nucleotidase II)	64.9692	0.937562	0.990832
P00374	DHFR	Dihydrofolate reductase (EC 1.5.1.3)	21.4526	0.801678	0.744732
Q9H3P2	NELFA WHSC2 P/OKcl.15	Negative elongation factor A (NELF-A) (Wolf-Hirschhorn syndrome candidate 2 protein)	57.2762	0.772681	0.862979
Q92667	AKAP1 AKAP149 PRKA1	A-kinase anchor protein 1, mitochondrial (A-kinase anchor protein 149 kDa) (AKAP 149) (Dual specificity A-kinase-anchoring protein 1) (D-AKAP-1) (Protein kinase A-anchoring protein 1) (PRKA1) (Spermatid A-kinase anchor protein 84) (S-AKAP84)	97.3406	0.824138	1.39316
Q9BW61	DDA1 C19orf58 PCIA1	DET1- and DDB1-associated protein 1 (Placenta cross-immune reaction antigen 1) (PCIA-1)	11.8352	1.44544	1.24738
Q12906	ILF3 DRBF MPHOSPH4 NF90	Interleukin enhancer-binding factor 3 (Double-stranded RNA-binding protein 76) (DRBP76) (M-phase phosphoprotein 4) (MPP4) (Nuclear factor associated with dsRNA) (NFAR) (Nuclear factor of activated T-cells 90 kDa) (NF-AT-90) (Translational control protein 80) (TCP80)	95.338	0.990832	1.00925
P60891	PRPS1	Ribose-phosphate pyrophosphokinase 1 (EC 2.7.6.1) (PPRibP) (Phosphoribosyl pyrophosphate synthase I) (PRS-I)	34.8339	1.00925	0.981748
Q9BUN8	DERL1 DER1 UNQ243/PRO276	Derlin-1 (Degradation in endoplasmic reticulum protein 1) (DERtrin-1) (Der1-like protein 1)	28.8006	0.972747	1.31826
O60343	TBC1D4 AS160 KIAA0603	TBC1 domain family member 4 (Akt substrate of 160 kDa) (AS160)	146.562	0.928966	1.43219
Q14240	EIF4A2 DDX2B EIF4F	Eukaryotic initiation factor 4A-II (eIF-4A-II) (eIF4A-II) (EC 3.6.4.13) (ATP-dependent RNA helicase eIF4A-2)	46.4019	1.23595	1.27057
Q92530	PSMF1	Proteasome inhibitor PI31 subunit (hPI31)	29.8164	0.751623	0.570164
Q53GS9	USP39 CGI-21 HSPC332 PRO2855	U4/U6.U5 tri-snRNP-associated protein 2 (Inactive ubiquitin-specific peptidase 39) (SAD1 homolog) (U4/U6.U5 tri-snRNP-associated 65 kDa protein) (65K)	65.38	0.816582	0.801678
Q96J01	THOC3	THO complex subunit 3 (Tho3) (TEX1 homolog) (hTREX45)	38.7713	0.758578	0.963829
Q96RS6	NUDCD1 CML66	NudC domain-containing protein 1 (Chronic myelogenous leukemia tumor antigen 66) (Tumor antigen CML66)	66.7552	1.88799	1.0666
Q92841	DDX17	Probable ATP-dependent RNA helicase DDX17 (EC 3.6.4.13) (DEAD box protein 17) (DEAD box protein p72) (RNA-dependent helicase p72)	80.2718	0.847227	1
Q9BYG5	PARD6B PAR6B	Partitioning defective 6 homolog beta (PAR-6 beta) (PAR-6B)	41.1819	0.928966	0.946237
Q8TCJ2	STT3B SIMP	Dolichyl-diphosphooligosaccharide--protein glycosyltransferase subunit STT3B (Oligosaccharyl transferase subunit STT3B) (STT3-B) (EC 2.4.99.18) (Source of immunodominant MHC-associated peptides homolog)	93.6735	0.794328	2.01372
Q9H814	PHAX RNUXA	Phosphorylated adapter RNA export protein (RNA U small nuclear RNA export adapter protein)	44.4022	0.963829	0.413047
O94763	URI1 C19orf2 NNX3 PPP1R19 RMP URI	Unconventional prefoldin RPB5 interactor 1 (Protein NNX3) (Protein phosphatase 1 regulatory subunit 19) (RNA polymerase II subunit 5-mediating protein) (RPB5-mediating protein)	59.8316	0.794328	1.47231
Q00534	CDK6 CDKN6	Cyclin-dependent kinase 6 (EC 2.7.11.22) (Cell division protein kinase 6) (Serine/threonine-protein kinase PLSTIRE)	36.938	0.862979	1.00925
P51610	HCFC1 HCF1 HFC1	Host cell factor 1 (HCF) (HCF-1) (C1 factor) (CFF) (VCAF) (VP16 accessory protein) [Cleaved into: HCF N-terminal chain 1; HCF N-terminal chain 2; HCF N-terminal chain 3; HCF N-terminal chain 4; HCF N-terminal chain 5; HCF N-terminal chain 6; HCF C-terminal chain 1; HCF C-terminal chain 2; HCF C-terminal chain 3; HCF C-terminal chain 4; HCF C-terminal chain 5; HCF C-terminal chain 6]	208.731	0.731139	1.13763
Q07020	RPL18	60S ribosomal protein L18	21.6343	1.19124	1.1272
Q92945	KHSRP FUBP2	Far upstream element-binding protein 2 (FUSE-binding protein 2) (KH type-splicing regulatory protein) (KSRP) (p75)	73.1152	0.981748	1.01859
Q96CX2	KCTD12 C13orf2 KIAA1778 PFET1	BTB/POZ domain-containing protein KCTD12 (Pfetin) (Predominantly fetal expressed T1 domain)	35.7004	1.34276	0.963829
Q6IA17	SIGIRR UNQ301/PRO342	Single Ig IL-1-related receptor (Single Ig IL-1R-related molecule) (Single immunoglobulin domain-containing IL1R-related protein) (Toll/interleukin-1 receptor 8) (TIR8)	45.6786	1.03753	0.672977
Q6UW68	TMEM205 UNQ501/PRO1018	Transmembrane protein 205	21.1976	1.27057	0.809096
P41567	EIF1 SUI1	Eukaryotic translation initiation factor 1 (eIF1) (A121) (Protein translation factor SUI1 homolog) (Sui1iso1)	12.7324	0.554626	1.18032
Q96FV9	THOC1 HPR1	THO complex subunit 1 (Tho1) (Nuclear matrix protein p84) (p84N5) (hTREX84)	75.6657	1.22462	1.01859
Q8NCS4	ZMYM6NB	Uncharacterized protein ZMYM6NB (ZMYM6 neighbor protein)	16.8844	1.34276	1.39316
P02686	MBP	Myelin basic protein (MBP) (Myelin A1 protein) (Myelin membrane encephalitogenic protein)	33.1169	0.737904	1.21339
P23368	ME2	NAD-dependent malic enzyme, mitochondrial (NAD-ME) (EC 1.1.1.38) (Malic enzyme 2)	65.4429	0.524808	1.33045
Q92796	DLG3 KIAA1232	Disks large homolog 3 (Neuroendocrine-DLG) (Synapse-associated protein 102) (SAP-102) (SAP102) (XLMR)	90.3133	1.13763	1.2942
O60476	MAN1A2 MAN1B	Mannosyl-oligosaccharide 1,2-alpha-mannosidase IB (EC 3.2.1.113) (Mannosidase alpha class 1A member 2) (Processing alpha-1,2-mannosidase IB) (Alpha-1,2-mannosidase IB)	73.0029	0.83946	0.77983
P47756	CAPZB	F-actin-capping protein subunit beta (CapZ beta)	31.3502	1.05682	1.00925
Q9Y617	PSAT1 PSA	Phosphoserine aminotransferase (EC 2.6.1.52) (Phosphohydroxythreonine aminotransferase) (PSAT)	40.4224	1.41906	1.67494
Q9NT62	ATG3 APG3 APG3L	Ubiquitin-like-conjugating enzyme ATG3 (EC 6.3.2.-) (Autophagy-related protein 3) (APG3-like) (hApg3) (Protein PC3-96)	35.8642	1.0666	1.02802
Q9NPQ8	RIC8A	Synembryn-A (Protein Ric-8A)	59.7089	1.5417	0.847227
Q01629	IFITM2	Interferon-induced transmembrane protein 2 (Dispanin subfamily A member 2c) (DSPA2c) (Interferon-inducible protein 1-8D)	14.6321	0.717794	0.672977
Q13595	TRA2A	Transformer-2 protein homolog alpha (TRA-2 alpha) (TRA2-alpha) (Transformer-2 protein homolog A)	32.6883	1.40605	2.12814
Q6P179	ERAP2 LRAP	Endoplasmic reticulum aminopeptidase 2 (EC 3.4.11.-) (Leukocyte-derived arginine aminopeptidase) (L-RAP)	110.461	0.794328	0.816582
O00483	NDUFA4	Cytochrome c oxidase subunit NDUFA4 (Complex I-MLRQ) (CI-MLRQ) (NADH-ubiquinone oxidoreductase MLRQ subunit)	9.36978	1.1272	0.963829
P98170	XIAP API3 BIRC4 IAP3	E3 ubiquitin-protein ligase XIAP (EC 6.3.2.-) (Baculoviral IAP repeat-containing protein 4) (IAP-like protein) (ILP) (hILP) (Inhibitor of apoptosis protein 3) (IAP-3) (hIAP-3) (hIAP3) (X-linked inhibitor of apoptosis protein) (X-linked IAP)	56.6844	0.879022	0.847227
Q8TE67	EPS8L3 EPS8R3	Epidermal growth factor receptor kinase substrate 8-like protein 3 (EPS8-like protein 3) (Epidermal growth factor receptor pathway substrate 8-related protein 3) (EPS8-related protein 3)	66.8605	1.21339	2.33346
P17301	ITGA2 CD49B	Integrin alpha-2 (CD49 antigen-like family member B) (Collagen receptor) (Platelet membrane glycoprotein Ia) (GPIa) (VLA-2 subunit alpha) (CD antigen CD49b)	129.294	1.65959	1.10662
P50991	CCT4 CCTD SRB	T-complex protein 1 subunit delta (TCP-1-delta) (CCT-delta) (Stimulator of TAR RNA-binding)	57.9236	0.963829	2.29087
Q96RE7	NACC1 BTBD14B NAC1	Nucleus accumbens-associated protein 1 (NAC-1) (BTB/POZ domain-containing protein 14B)	57.2578	0.903649	0.654636
Q14974	KPNB1 NTF97	Importin subunit beta-1 (Importin-90) (Karyopherin subunit beta-1) (Nuclear factor p97) (Pore targeting complex 97 kDa subunit) (PTAC97)	97.1692	0.870964	1.0666
Q01433	AMPD2	AMP deaminase 2 (EC 3.5.4.6) (AMP deaminase isoform L)	100.687	1.47231	1.88799
Q14790	CASP8 MCH5	Caspase-8 (CASP-8) (EC 3.4.22.61) (Apoptotic cysteine protease) (Apoptotic protease Mch-5) (CAP4) (FADD-homologous ICE/ced-3-like protease) (FADD-like ICE) (FLICE) (ICE-like apoptotic protease 5) (MORT1-associated ced-3 homolog) (MACH) [Cleaved into: Caspase-8 subunit p18; Caspase-8 subunit p10]	55.3905	0.591562	0.758578
Q13347	EIF3I EIF3S2 TRIP1	Eukaryotic translation initiation factor 3 subunit I (eIF3i) (Eukaryotic translation initiation factor 3 subunit 2) (TGF-beta receptor-interacting protein 1) (TRIP-1) (eIF-3-beta) (eIF3 p36)	36.5016	0.946237	0.912011
O00233	PSMD9	26S proteasome non-ATPase regulatory subunit 9 (26S proteasome regulatory subunit p27)	24.6817	0.912011	1.07647
Q9UK99	FBXO3 FBX3	F-box only protein 3	54.56	0.744732	0.903649
Q01650	SLC7A5 CD98LC LAT1 MPE16	Large neutral amino acids transporter small subunit 1 (4F2 light chain) (4F2 LC) (4F2LC) (CD98 light chain) (Integral membrane protein E16) (L-type amino acid transporter 1) (hLAT1) (Solute carrier family 7 member 5) (y+ system cationic amino acid transporter)	55.0096	1.07647	1.01859
Q68DH5	LMBRD2	LMBR1 domain-containing protein 2	81.1715	1.44544	1.1272
A4D161	FAM221A C7orf46	Protein FAM221A	33.0823	1.34276	1.11686
Q9BVL4	SELO	Selenoprotein O (SelO)	73.4416	0.751623	0.77983
O00625	PIR	Pirin (EC 1.13.11.24) (Probable quercetin 2,3-dioxygenase PIR) (Probable quercetinase)	32.1132	1.35519	1.64437
Q9BQ39	DDX50	ATP-dependent RNA helicase DDX50 (EC 3.6.4.13) (DEAD box protein 50) (Gu-beta) (Nucleolar protein Gu2)	82.5643	1.14815	0.92045
Q9UKR5	C14orf1 AD-011 HSPC288 x0006	Probable ergosterol biosynthetic protein 28	15.8637	0.724436	1.40605
Q9Y5X2	SNX8	Sorting nexin-8	52.5688	0.787046	0.972747
Q96ST2	IWS1 IWS1L	Protein IWS1 homolog (IWS1-like protein)	91.9537	1.22462	0.847227
O60547	GMDS	GDP-mannose 4,6 dehydratase (EC 4.2.1.47) (GDP-D-mannose dehydratase) (GMD)	41.9494	0.954993	0.963829
A8CG34	POM121C	Nuclear envelope pore membrane protein POM 121C (Nuclear pore membrane protein 121-2) (POM121-2) (Pore membrane protein of 121 kDa C)	125.057	0.758578	1.13763
Q9BQ52	ELAC2 HPC2	Zinc phosphodiesterase ELAC protein 2 (EC 3.1.26.11) (ElaC homolog protein 2) (Heredity prostate cancer protein 2) (Ribonuclease Z 2) (RNase Z 2) (tRNA 3 endonuclease 2) (tRNase Z 2)	92.2182	0.879022	0.972747
P35080	PFN2	Profilin-2 (Profilin II)	15.0462	1.41906	2.51189
O75116	ROCK2 KIAA0619	Rho-associated protein kinase 2 (EC 2.7.11.1) (Rho kinase 2) (Rho-associated, coiled-coil-containing protein kinase 2) (Rho-associated, coiled-coil-containing protein kinase II) (ROCK-II) (p164 ROCK-2)	160.899	0.990832	1
Q96EK9	KTI12 SBBI81	Protein KTI12 homolog	38.6153	1.39316	1.00925
Q9H2W6	MRPL46 C15orf4 LIECG2	39S ribosomal protein L46, mitochondrial (L46mt) (MRP-L46) (P2ECSL)	31.7048	1.27057	0.954993
P40227	CCT6A CCT6 CCTZ	T-complex protein 1 subunit zeta (TCP-1-zeta) (Acute morphine dependence-related protein 2) (CCT-zeta-1) (HTR3) (Tcp20)	58.0236	1	0.963829
P61009	SPCS3 SPC22 UNQ1841/PRO3567	Signal peptidase complex subunit 3 (EC 3.4.-.-) (Microsomal signal peptidase 22/23 kDa subunit) (SPC22/23) (SPase 22/23 kDa subunit)	20.3132	1.31826	1.13763
P68871	HBB	Hemoglobin subunit beta (Beta-globin) (Hemoglobin beta chain) [Cleaved into: LVV-hemorphin-7; Spinorphin]	15.9983	0.524808	0.436516
Q9BUL9	RPP25	Ribonuclease P protein subunit p25 (RNase P protein subunit p25) (EC 3.1.26.5)	20.6322	0.724436	1.70608
Q13310	PABPC4 APP1 PABP4	Polyadenylate-binding protein 4 (PABP-4) (Poly(A)-binding protein 4) (Activated-platelet protein 1) (APP-1) (Inducible poly(A)-binding protein) (iPABP)	70.7823	1.03753	1.0666
[truncated: 1,697 more rows]
