# Supplementary material for: Jolkinolide B induces apoptosis of colorectal carcinoma through ROS-ER stress-Ca2+-mitochondria dependent pathway
Source: Oncotarget. 2017 Aug 9;8(53):91223–37. doi: 10.18632/oncotarget.20077 (PMC5710918; doi:10.18632/oncotarget.20077)
Supplement: Supplementary file 3 [file oncotarget-08-91223-s003.xls]

## Sheet: Table S2
Supplementary Table 2: Differentially expressed proteins in HT29 treatment with JB vs DMSO comparison.
Uniprot IDs	Gene name	Protein name	Mol. weight [kDa]	Ratio 114:113 (Biological replicate 1 )	Ratio 116:115 (Biological replicate 2 )
Q5VZK9	LRRC16A CARMIL CARMIL1 LRRC16	F-actin-uncapping protein LRRC16A (CARMIL homolog) (Capping protein, Arp2/3 and myosin-I linker homolog 1) (Capping protein, Arp2/3 and myosin-I linker protein 1) (Leucine-rich repeat-containing protein 16A)	151.555	3.94457	1.83654
P48163	ME1	NADP-dependent malic enzyme (NADP-ME) (EC 1.1.1.40) (Malic enzyme 1)	64.1491	3.90841	2.65461
Q9BYN0	SRXN1 C20orf139 SRX	Sulfiredoxin-1 (EC 1.8.98.2)	14.259	3.87258	6.36796
Q8WUH1	CHURC1 C14orf52 CHCH My015	Protein Churchill	16.1113	3.87258	3.98107
Q9NQC3	RTN4 KIAA0886 NOGO My043 SP1507	Reticulon-4 (Foocen) (Neurite outgrowth inhibitor) (Nogo protein) (Neuroendocrine-specific protein) (NSP) (Neuroendocrine-specific protein C homolog) (RTN-x) (Reticulon-5)	129.93	3.76704	1.65959
Q9GZM7	TINAGL1 GIS5 LCN7 OLRG2 TINAGL PP6614 PSEC0088 UNQ204/PRO230	Tubulointerstitial nephritis antigen-like (Glucocorticoid-inducible protein 5) (Oxidized LDL-responsive gene 2 protein) (OLRG-2) (Tubulointerstitial nephritis antigen-related protein) (TIN Ag-related protein) (TIN-Ag-RP)	52.3871	3.69828	8.62979
Q9P0J1	PDP1 PDP PPM2C	[Pyruvate dehydrogenase [acetyl-transferring]]-phosphatase 1, mitochondrial (PDP 1) (EC 3.1.3.43) (Protein phosphatase 2C) (Pyruvate dehydrogenase phosphatase catalytic subunit 1) (PDPC 1)	61.0536	3.69828	1.80302
Q9H5V8	CDCP1 TRASK UNQ2486/PRO5773	CUB domain-containing protein 1 (Membrane glycoprotein gp140) (Subtractive immunization M plus HEp3-associated 135 kDa protein) (SIMA135) (Transmembrane and associated with src kinases) (CD antigen CD318)	92.9309	3.46737	2.60615
Q9UHR5	SAP30BP HCNGP HTRG HTRP	SAP30-binding protein (Transcriptional regulator protein HCNGP)	33.8701	3.43558	8.55067
Q96BI1	SLC22A18 BWR1A BWSCR1A HET IMPT1 ITM ORCTL2 SLC22A1L TSSC5	Solute carrier family 22 member 18 (Beckwith-Wiedemann syndrome chromosomal region 1 candidate gene A protein) (Efflux transporter-like protein) (Imprinted multi-membrane-spanning polyspecific transporter-related protein 1) (Organic cation transporter-like protein 2) (ORCTL-2) (Solute carrier family 22 member 1-like) (Tumor-suppressing STF cDNA 5 protein) (Tumor-suppressing subchromosomal transfe…	44.845	2.99226	2.26987
P52209	PGD PGDH	6-phosphogluconate dehydrogenase, decarboxylating (EC 1.1.1.44)	53.1396	2.96483	2.26987
P48507	GCLM GLCLR	Glutamate--cysteine ligase regulatory subunit (GCS light chain) (Gamma-ECS regulatory subunit) (Gamma-glutamylcysteine synthetase regulatory subunit) (Glutamate--cysteine ligase modifier subunit)	30.7267	2.72898	25.3513
Q9UKF6	CPSF3 CPSF73	Cleavage and polyadenylation specificity factor subunit 3 (EC 3.1.27.-) (Cleavage and polyadenylation specificity factor 73 kDa subunit) (CPSF 73 kDa subunit) (mRNA 3'-end-processing endonuclease CPSF-73)	77.4854	2.72898	1.87068
P0DMV9	HSPA1B	Heat shock 70 kDa protein 1B (Heat shock 70 kDa protein 2) (HSP70-2) (HSP70.2)	70.0516	2.63027	3.43558
Q99436	PSMB7 Z	Proteasome subunit beta type-7 (EC 3.4.25.1) (Macropain chain Z) (Multicatalytic endopeptidase complex chain Z) (Proteasome subunit Z)	29.9652	2.63027	1.69044
P41250	GARS	Glycine--tRNA ligase (EC 3.6.1.17) (EC 6.1.1.14) (Diadenosine tetraphosphate synthetase) (AP-4-A synthetase) (Glycyl-tRNA synthetase) (GlyRS)	83.1648	2.60615	2.80543
Q9P2B2	PTGFRN CD9P1 EWIF FPRP KIAA1436	Prostaglandin F2 receptor negative regulator (CD9 partner 1) (CD9P-1) (Glu-Trp-Ile EWI motif-containing protein F) (EWI-F) (Prostaglandin F2-alpha receptor regulatory protein) (Prostaglandin F2-alpha receptor-associated protein) (CD antigen CD315)	98.5556	2.58226	3.31131
O60218	AKR1B10 AKR1B11	Aldo-keto reductase family 1 member B10 (EC 1.1.1.-) (ARL-1) (Aldose reductase-like) (Aldose reductase-related protein) (ARP) (hARP) (Small intestine reductase) (SI reductase)	36.0193	2.53513	3.98107
O95834	EML2 EMAP2 EMAPL2	Echinoderm microtubule-associated protein-like 2 (EMAP-2) (HuEMAP-2)	70.6783	2.48886	2.85759
P11021	HSPA5 GRP78	78 kDa glucose-regulated protein (GRP-78) (Endoplasmic reticulum lumenal Ca(2+)-binding protein grp78) (Heat shock 70 kDa protein 5) (Immunoglobulin heavy chain-binding protein) (BiP)	72.3324	2.48886	2.51189
P09601	HMOX1 HO HO1	Heme oxygenase 1 (HO-1) (EC 1.14.14.18)	32.8183	2.44343	1.65959
Q15459	SF3A1 SAP114	Splicing factor 3A subunit 1 (SF3a120) (Spliceosome-associated protein 114) (SAP 114)	88.8856	2.42103	2.85759
P08727	KRT19	Keratin, type I cytoskeletal 19 (Cytokeratin-19) (CK-19) (Keratin-19) (K19)	44.1056	2.42103	1.77011
P11172	UMPS OK/SW-cl.21	Uridine 5'-monophosphate synthase (UMP synthase) [Includes: Orotate phosphoribosyltransferase (OPRT) (OPRTase) (EC 2.4.2.10); Orotidine 5'-phosphate decarboxylase (ODC) (EC 4.1.1.23) (OMPdecase)]	52.2211	2.39883	1.64437
Q9UHL4	DPP7 DPP2 QPP	Dipeptidyl peptidase 2 (EC 3.4.14.2) (Dipeptidyl aminopeptidase II) (Dipeptidyl peptidase 7) (Dipeptidyl peptidase II) (DPP II) (Quiescent cell proline dipeptidase)	54.3409	2.33346	2.35505
P67812	SEC11A SEC11L1 SPC18 SPCS4A	Signal peptidase complex catalytic subunit SEC11A (EC 3.4.21.89) (Endopeptidase SP18) (Microsomal signal peptidase 18 kDa subunit) (SPase 18 kDa subunit) (SEC11 homolog A) (SEC11-like protein 1) (SPC18)	20.6252	2.33346	1.69044
Q96CJ1	EAF2 TRAITS BM-040	ELL-associated factor 2 (Testosterone-regulated apoptosis inducer and tumor suppressor protein)	28.7913	2.31206	9.28966
P80217	IFI35 IFP35	Interferon-induced 35 kDa protein (IFP 35) (Ifi-35)	31.5462	2.31206	2.33346
Q9NW68	BSDC1 UNQ2494/PRO5781	BSD domain-containing protein 1	47.1628	2.29087	3.46737
Q9NTK5	OLA1 GTPBP9 PRO2455 PTD004	Obg-like ATPase 1 (DNA damage-regulated overexpressed in cancer 45) (DOC45) (GTP-binding protein 9)	44.7432	2.29087	3.10456
P07339	CTSD CPSD	Cathepsin D (EC 3.4.23.5) [Cleaved into: Cathepsin D light chain; Cathepsin D heavy chain]	44.5518	2.29087	2.53513
P42330	AKR1C3 DDH1 HSD17B5 KIAA0119 PGFS	Aldo-keto reductase family 1 member C3 (EC 1.-.-.-) (17-beta-hydroxysteroid dehydrogenase type 5) (17-beta-HSD 5) (3-alpha-HSD type II, brain) (3-alpha-hydroxysteroid dehydrogenase type 2) (3-alpha-HSD type 2) (EC 1.1.1.357) (Chlordecone reductase homolog HAKRb) (Dihydrodiol dehydrogenase 3) (DD-3) (DD3) (Dihydrodiol dehydrogenase type I) (HA1753) (Indanol dehydrogenase) (EC 1.1.1.112) (Prostagla…	36.8529	2.26987	2.55859
Q9NVS9	PNPO	Pyridoxine-5'-phosphate oxidase (EC 1.4.3.5) (Pyridoxamine-phosphate oxidase)	29.9878	2.26987	1.80302
P98175	RBM10 DXS8237E GPATC9 GPATCH9 KIAA0122	RNA-binding protein 10 (G patch domain-containing protein 9) (RNA-binding motif protein 10) (RNA-binding protein S1-1) (S1-1)	103.532	2.22844	2.60615
Q9P013	CWC15 C11orf5 AD-002 HSPC148	Spliceosome-associated protein CWC15 homolog	26.6241	2.208	2.51189
O43290	SART1	U4/U6.U5 tri-snRNP-associated protein 1 (SNU66 homolog) (hSnu66) (Squamous cell carcinoma antigen recognized by T-cells 1) (SART-1) (hSART-1) (U4/U6.U5 tri-snRNP-associated 110 kDa protein) (allergen Hom s 1)	90.2541	2.208	1.72187
P39656	DDOST KIAA0115 OST48 OK/SW-cl.45	Dolichyl-diphosphooligosaccharide--protein glycosyltransferase 48 kDa subunit (DDOST 48 kDa subunit) (Oligosaccharyl transferase 48 kDa subunit) (EC 2.4.99.18)	50.8003	2.208	1.70608
P30043	BLVRB FLR	Flavin reductase (NADPH) (FR) (EC 1.5.1.30) (Biliverdin reductase B) (BVR-B) (EC 1.3.1.24) (Biliverdin-IX beta-reductase) (Green heme-binding protein) (GHBP) (NADPH-dependent diaphorase) (NADPH-flavin reductase) (FLR)	22.1192	2.1677	3.80189
Q96S59	RANBP9 RANBPM	Ran-binding protein 9 (RanBP9) (BPM-L) (BPM90) (Ran-binding protein M) (RanBPM) (RanBP7)	77.8467	2.14783	3.56451
Q9NXV6	CDKN2AIP CARF	CDKN2A-interacting protein (Collaborator of ARF)	61.1242	2.12814	3.28095
P11413	G6PD	Glucose-6-phosphate 1-dehydrogenase (G6PD) (EC 1.1.1.49)	59.2563	2.12814	1.92309
P16152	CBR1 CBR CRN SDR21C1	Carbonyl reductase [NADPH] 1 (EC 1.1.1.184) (15-hydroxyprostaglandin dehydrogenase [NADP(+)]) (EC 1.1.1.197) (NADPH-dependent carbonyl reductase 1) (Prostaglandin 9-ketoreductase) (Prostaglandin-E(2) 9-reductase) (EC 1.1.1.189) (Short chain dehydrogenase/reductase family 21C member 1)	30.3747	2.12814	1.92309
O00154	ACOT7 BACH	Cytosolic acyl coenzyme A thioester hydrolase (EC 3.1.2.2) (Acyl-CoA thioesterase 7) (Brain acyl-CoA hydrolase) (BACH) (CTE-IIa) (CTE-II) (Long chain acyl-CoA thioester hydrolase)	41.7958	2.12814	1.83654
P07900	HSP90AA1 HSP90A HSPC1 HSPCA	Heat shock protein HSP 90-alpha (Heat shock 86 kDa) (HSP 86) (HSP86) (Lipopolysaccharide-associated protein 2) (LAP-2) (LPS-associated protein 2) (Renal carcinoma antigen NY-REN-38)	84.659	2.12814	1.55597
Q9UHG3	PCYOX1 KIAA0908 PCL1 UNQ597/PRO1183	Prenylcysteine oxidase 1 (EC 1.8.3.5) (Prenylcysteine lyase)	56.6397	2.10863	4.05509
Q99653	CHP1 CHP	Calcineurin B homologous protein 1 (Calcineurin B-like protein) (Calcium-binding protein CHP) (Calcium-binding protein p22) (EF-hand calcium-binding domain-containing protein p22)	22.456	2.10863	3.19154
O94906	PRPF6 C20orf14	Pre-mRNA-processing factor 6 (Androgen receptor N-terminal domain-transactivating protein 1) (ANT-1) (PRP6 homolog) (U5 snRNP-associated 102 kDa protein) (U5-102 kDa protein)	106.924	2.10863	2.07014
Q9NUP9	LIN7C MALS3 VELI3	Protein lin-7 homolog C (Lin-7C) (Mammalian lin-seven protein 3) (MALS-3) (Vertebrate lin-7 homolog 3) (Veli-3)	21.8338	2.10863	2.03236
Q9BXS9	SLC26A6	Solute carrier family 26 member 6 (Anion exchange transporter) (Pendrin-like protein 1) (Pendrin-L1)	82.966	2.10863	1.87068
Q13200	PSMD2 TRAP2	26S proteasome non-ATPase regulatory subunit 2 (26S proteasome regulatory subunit RPN1) (26S proteasome regulatory subunit S2) (26S proteasome subunit p97) (Protein 55.11) (Tumor necrosis factor type 1 receptor-associated protein 2)	100.199	2.10863	1.59956
P55072	VCP	Transitional endoplasmic reticulum ATPase (TER ATPase) (EC 3.6.4.6) (15S Mg(2+)-ATPase p97 subunit) (Valosin-containing protein) (VCP)	89.3209	2.10863	1.57036
O15160	POLR1C POLR1E	DNA-directed RNA polymerases I and III subunit RPAC1 (DNA-directed RNA polymerase I subunit C) (RNA polymerases I and III subunit AC1) (AC40) (DNA-directed RNA polymerases I and III 40 kDa polypeptide) (RPA40) (RPA39) (RPC40)	39.2494	2.07014	7.31139
Q9NQG5	RPRD1B C20orf77 CREPT	Regulation of nuclear pre-mRNA domain-containing protein 1B (Cell cycle-related and expression-elevated protein in tumor)	36.8994	2.05116	2.51189
P06865	HEXA	Beta-hexosaminidase subunit alpha (EC 3.2.1.52) (Beta-N-acetylhexosaminidase subunit alpha) (Hexosaminidase subunit A) (N-acetyl-beta-glucosaminidase subunit alpha)	60.7023	2.05116	1.72187
P27635	RPL10 DXS648E QM	60S ribosomal protein L10 (Laminin receptor homolog) (Protein QM) (Tumor suppressor QM)	24.6037	2.05116	1.65959
Q15907	RAB11B YPT3	Ras-related protein Rab-11B (GTP-binding protein YPT3)	24.4883	2.05116	1.52757
Q9NQT8	KIF13B GAKIN KIAA0639	Kinesin-like protein KIF13B (Kinesin-like protein GAKIN)	202.787	2.01372	2.03236
Q8IWV8	UBR2 C6orf133 KIAA0349	E3 ubiquitin-protein ligase UBR2 (EC 6.3.2.-) (N-recognin-2) (Ubiquitin-protein ligase E3-alpha-2) (Ubiquitin-protein ligase E3-alpha-II)	200.536	2.01372	1.64437
Q5UIP0	RIF1	Telomere-associated protein RIF1 (Rap1-interacting factor 1 homolog)	274.463	1.99526	9.63829
Q16563	SYPL1 SYPL	Synaptophysin-like protein 1 (Pantophysin)	28.565	1.99526	1.55597
Q5VV41	ARHGEF16 EPHEXIN4 NBR	Rho guanine nucleotide exchange factor 16 (Ephexin-4)	80.1043	1.97697	3.01995
O60826	CCDC22 CXorf37 JM1	Coiled-coil domain-containing protein 22	70.7549	1.94089	7.04693
P62158	CALM1 CALM CAM CAM1; CALM2 CAM2 CAMB; CALM3 CALML2 CAM3 CAMC CAMIII	Calmodulin (CaM)	16.8375	1.94089	1.78649
Q92747	ARPC1A SOP2L	Actin-related protein 2/3 complex subunit 1A (SOP2-like protein)	41.569	1.94089	1.75388
Q6PD62	CTR9 KIAA0155 SH2BP1	RNA polymerase-associated protein CTR9 homolog (SH2 domain-binding protein 1)	133.501	1.92309	3.7325
P24557	TBXAS1 CYP5 CYP5A1	Thromboxane-A synthase (TXA synthase) (TXS) (EC 5.3.99.5) (Cytochrome P450 5A1)	60.5177	1.92309	1.7378
P22083	FUT4 ELFT FCT3A	Alpha-(1,3)-fucosyltransferase 4 (EC 2.4.1.-) (ELAM-1 ligand fucosyltransferase) (Fucosyltransferase 4) (Fucosyltransferase IV) (Fuc-TIV) (FucT-IV) (Galactoside 3-L-fucosyltransferase)	59.0833	1.90546	1.90546
P82933	MRPS9 RPMS9	28S ribosomal protein S9, mitochondrial (MRP-S9) (S9mt)	45.8345	1.88799	2.10863
Q99598	TSNAX TRAX	Translin-associated protein X (Translin-associated factor X)	33.1123	1.87068	2.70396
Q9Y520	PRRC2C BAT2D1 BAT2L2 KIAA1096 XTP2	Protein PRRC2C (BAT2 domain-containing protein 1) (HBV X-transactivated gene 2 protein) (HBV XAg-transactivated protein 2) (HLA-B-associated transcript 2-like 2) (Proline-rich and coiled-coil-containing protein 2C)	316.909	1.85353	3.43558
P68363	TUBA1B	Tubulin alpha-1B chain (Alpha-tubulin ubiquitous) (Tubulin K-alpha-1) (Tubulin alpha-ubiquitous chain)	50.1512	1.85353	2.58226
P05198	EIF2S1 EIF2A	Eukaryotic translation initiation factor 2 subunit 1 (Eukaryotic translation initiation factor 2 subunit alpha) (eIF-2-alpha) (eIF-2A) (eIF-2alpha)	36.1118	1.85353	1.95885
Q9UNZ2	NSFL1C UBXN2C	NSFL1 cofactor p47 (UBX domain-containing protein 2C) (p97 cofactor p47)	40.5725	1.85353	1.75388
Q15014	MORF4L2 KIAA0026 MRGX	Mortality factor 4-like protein 2 (MORF-related gene X protein) (Protein MSL3-2) (Transcription factor-like protein MRGX)	32.3076	1.85353	1.65959
P14735	IDE	Insulin-degrading enzyme (EC 3.4.24.56) (Abeta-degrading protease) (Insulin protease) (Insulinase) (Insulysin)	117.967	1.85353	1.61436
O75347	TBCA	Tubulin-specific chaperone A (TCP1-chaperonin cofactor A) (Tubulin-folding cofactor A) (CFA)	12.8547	1.83654	2.31206
O96013	PAK4 KIAA1142	Serine/threonine-protein kinase PAK 4 (EC 2.7.11.1) (p21-activated kinase 4) (PAK-4)	64.0715	1.83654	1.99526
Q9HBH5	RDH14 PAN2 SDR7C4 UNQ529/PRO1072	Retinol dehydrogenase 14 (EC 1.1.1.-) (Alcohol dehydrogenase PAN2) (Short chain dehydrogenase/reductase family 7C member 4)	36.8644	1.8197	85.5067
P16278	GLB1 ELNR1	Beta-galactosidase (EC 3.2.1.23) (Acid beta-galactosidase) (Lactase) (Elastin receptor 1)	76.0742	1.8197	4.2462
A6NJ78	METTL15 METT5D1	Probable methyltransferase-like protein 15 (EC 2.1.1.-) (Methyltransferase 5 domain-containing protein 1)	46.1206	1.8197	2.05116
Q92598	HSPH1 HSP105 HSP110 KIAA0201	Heat shock protein 105 kDa (Antigen NY-CO-25) (Heat shock 110 kDa protein)	96.8643	1.78649	2.12814
Q5JS54	PSMG4 C6orf86 PAC4	Proteasome assembly chaperone 4 (PAC-4) (hPAC4)	13.7746	1.77011	84.7227
Q8NF37	LPCAT1 AYTL2 PFAAP3	Lysophosphatidylcholine acyltransferase 1 (LPC acyltransferase 1) (LPCAT-1) (LysoPC acyltransferase 1) (EC 2.3.1.23) (1-acylglycerophosphocholine O-acyltransferase) (1-alkylglycerophosphocholine O-acetyltransferase) (EC 2.3.1.67) (Acetyl-CoA:lyso-platelet-activating factor acetyltransferase) (Acetyl-CoA:lyso-PAF acetyltransferase) (Lyso-PAF acetyltransferase) (LysoPAFAT) (Acyltransferase-like 2) …	59.1507	1.77011	2.75423
Q12904	AIMP1 EMAP2 SCYE1	Aminoacyl tRNA synthase complex-interacting multifunctional protein 1 (Multisynthase complex auxiliary component p43) [Cleaved into: Endothelial monocyte-activating polypeptide 2 (EMAP-2) (Endothelial monocyte-activating polypeptide II) (EMAP-II) (Small inducible cytokine subfamily E member 1)]	34.3524	1.77011	1.90546
Q9NZD8	SPG21 ACP33 BM-019 GL010	Maspardin (Acid cluster protein 33) (Spastic paraplegia 21 autosomal recessive Mast syndrome protein) (Spastic paraplegia 21 protein)	34.9598	1.75388	2.63027
P25789	PSMA4 HC9 PSC9	Proteasome subunit alpha type-4 (EC 3.4.25.1) (Macropain subunit C9) (Multicatalytic endopeptidase complex subunit C9) (Proteasome component C9) (Proteasome subunit L)	29.4836	1.75388	2.63027
O00231	PSMD11	26S proteasome non-ATPase regulatory subunit 11 (26S proteasome regulatory subunit RPN6) (26S proteasome regulatory subunit S9) (26S proteasome regulatory subunit p44.5)	47.4632	1.7378	1.80302
O75369	FLNB FLN1L FLN3 TABP TAP	Filamin-B (FLN-B) (ABP-278) (ABP-280 homolog) (Actin-binding-like protein) (Beta-filamin) (Filamin homolog 1) (Fh1) (Filamin-3) (Thyroid autoantigen) (Truncated actin-binding protein) (Truncated ABP)	278.162	1.7378	1.64437
Q9Y6I9	TEX264 ZSIG11 UNQ337/PRO536	Testis-expressed sequence 264 protein (Putative secreted protein Zsig11)	34.1882	1.72187	9.63829
Q6XQN6	NAPRT FHIP NAPRT1	Nicotinate phosphoribosyltransferase (NAPRTase) (EC 6.3.4.21) (FHA-HIT-interacting protein) (Nicotinate phosphoribosyltransferase domain-containing protein 1)	57.5776	1.69044	2.51189
P29401	TKT	Transketolase (TK) (EC 2.2.1.1)	67.8769	1.69044	1.67494
Q9NZJ7	MTCH1 PSAP CGI-64 UNQ1871/PRO4314	Mitochondrial carrier homolog 1 (Presenilin-associated protein)	41.5439	1.67494	5.15229
Q15904	ATP6AP1 ATP6IP1 ATP6S1 VATPS1 XAP3	V-type proton ATPase subunit S1 (V-ATPase subunit S1) (Protein XAP-3) (V-ATPase Ac45 subunit) (V-ATPase S1 accessory protein) (Vacuolar proton pump subunit S1)	52.0253	1.67494	2.63027
P04792	HSPB1 HSP27 HSP28	Heat shock protein beta-1 (HspB1) (28 kDa heat shock protein) (Estrogen-regulated 24 kDa protein) (Heat shock 27 kDa protein) (HSP 27) (Stress-responsive protein 27) (SRP27)	22.7823	1.65959	6.25173
Q16881	TXNRD1 GRIM12 KDRF	Thioredoxin reductase 1, cytoplasmic (TR) (EC 1.8.1.9) (Gene associated with retinoic and interferon-induced mortality 12 protein) (GRIM-12) (Gene associated with retinoic and IFN-induced mortality 12 protein) (KM-102-derived reductase-like factor) (Thioredoxin reductase TR1)	70.8587	1.65959	2.96483
Q9H098	FAM107B C10orf45	Protein FAM107B	15.5577	1.65959	2.75423
O75533	SF3B1 SAP155	Splicing factor 3B subunit 1 (Pre-mRNA-splicing factor SF3b 155 kDa subunit) (SF3b155) (Spliceosome-associated protein 155) (SAP 155)	145.829	1.65959	1.77011
Q9H2H8	PPIL3	Peptidyl-prolyl cis-trans isomerase-like 3 (PPIase) (EC 5.2.1.8) (Cyclophilin J) (CyPJ) (Cyclophilin-like protein PPIL3) (Rotamase PPIL3)	18.1545	1.65959	1.59956
P06733	ENO1 ENO1L1 MBPB1 MPB1	Alpha-enolase (EC 4.2.1.11) (2-phospho-D-glycerate hydro-lyase) (C-myc promoter-binding protein) (Enolase 1) (MBP-1) (MPB-1) (Non-neural enolase) (NNE) (Phosphopyruvate hydratase) (Plasminogen-binding protein)	47.1686	1.65959	1.55597
Q7Z4S6	KIF21A KIAA1708 KIF2	Kinesin-like protein KIF21A (Kinesin-like protein KIF2) (Renal carcinoma antigen NY-REN-62)	187.178	1.64437	1.92309
Q15404	RSU1 RSP1	Ras suppressor protein 1 (RSP-1) (Rsu-1)	31.54	1.64437	1.7378
O60232	SSSCA1	Sjoegren syndrome/scleroderma autoantigen 1 (Autoantigen p27)	21.4741	1.6293	3.19154
P07237	P4HB ERBA2L PDI PDIA1 PO4DB	Protein disulfide-isomerase (PDI) (EC 5.3.4.1) (Cellular thyroid hormone-binding protein) (Prolyl 4-hydroxylase subunit beta) (p55)	57.1158	1.6293	2.01372
Q7L1V2	MON1B HSRG1 KIAA0872 SAND2	Vacuolar fusion protein MON1 homolog B (HSV-1 stimulation-related gene 1 protein) (HSV-I stimulating-related protein)	59.2165	1.61436	2.58226
P05787	KRT8 CYK8	Keratin, type II cytoskeletal 8 (Cytokeratin-8) (CK-8) (Keratin-8) (K8) (Type-II keratin Kb8)	53.7038	1.61436	1.95885
Q9HD43	PTPRH SAP1	Receptor-type tyrosine-protein phosphatase H (R-PTP-H) (EC 3.1.3.48) (Stomach cancer-associated protein tyrosine phosphatase 1) (SAP-1) (Transmembrane-type protein-tyrosine phosphatase type H)	122.351	1.61436	1.94089
P46939	UTRN DMDL DRP1	Utrophin (Dystrophin-related protein 1) (DRP-1)	394.463	1.61436	1.75388
O75506	HSBP1 HSF1BP	Heat shock factor-binding protein 1 (Nasopharyngeal carcinoma-associated antigen 13) (NPC-A-13)	8.54351	1.59956	2.44343
P49756	RBM25 RNPC7	RNA-binding protein 25 (Arg/Glu/Asp-rich protein of 120 kDa) (RED120) (Protein S164) (RNA-binding motif protein 25) (RNA-binding region-containing protein 7)	100.185	1.59956	2.31206
Q13017	ARHGAP5 RHOGAP5	Rho GTPase-activating protein 5 (Rho-type GTPase-activating protein 5) (p190-B)	172.459	1.59956	1.75388
Q10471	GALNT2	Polypeptide N-acetylgalactosaminyltransferase 2 (EC 2.4.1.41) (Polypeptide GalNAc transferase 2) (GalNAc-T2) (pp-GaNTase 2) (Protein-UDP acetylgalactosaminyltransferase 2) (UDP-GalNAc:polypeptide N-acetylgalactosaminyltransferase 2) [Cleaved into: Polypeptide N-acetylgalactosaminyltransferase 2 soluble form]	64.7323	1.58489	3.90841
O15067	PFAS KIAA0361	Phosphoribosylformylglycinamidine synthase (FGAM synthase) (FGAMS) (EC 6.3.5.3) (Formylglycinamide ribonucleotide amidotransferase) (FGAR amidotransferase) (FGAR-AT) (Formylglycinamide ribotide amidotransferase)	144.733	1.58489	2.1677
Q12797	ASPH BAH	Aspartyl/asparaginyl beta-hydroxylase (EC 1.14.11.16) (Aspartate beta-hydroxylase) (ASP beta-hydroxylase) (Peptide-aspartate beta-dioxygenase)	85.8621	1.58489	1.94089
P05387	RPLP2 D11S2243E RPP2	60S acidic ribosomal protein P2 (Renal carcinoma antigen NY-REN-44)	11.6648	1.58489	1.72187
P15559	NQO1 DIA4 NMOR1	NAD(P)H dehydrogenase [quinone] 1 (EC 1.6.5.2) (Azoreductase) (DT-diaphorase) (DTD) (Menadione reductase) (NAD(P)H:quinone oxidoreductase 1) (Phylloquinone reductase) (Quinone reductase 1) (QR1)	30.8674	1.58489	1.65959
P11166	SLC2A1 GLUT1	Solute carrier family 2, facilitated glucose transporter member 1 (Glucose transporter type 1, erythrocyte/brain) (GLUT-1) (HepG2 glucose transporter)	54.0833	1.57036	3.80189
P35998	PSMC2 MSS1	26S protease regulatory subunit 7 (26S proteasome AAA-ATPase subunit RPT1) (Proteasome 26S subunit ATPase 2) (Protein MSS1)	48.6334	1.57036	2.80543
O14744	PRMT5 HRMT1L5 IBP72 JBP1 SKB1	Protein arginine N-methyltransferase 5 (EC 2.1.1.320) (72 kDa ICln-binding protein) (Histone-arginine N-methyltransferase PRMT5) (Jak-binding protein 1) (Shk1 kinase-binding protein 1 homolog) (SKB1 homolog) (SKB1Hs) [Cleaved into: Protein arginine N-methyltransferase 5, N-terminally processed]	72.6833	1.57036	1.97697
P35222	CTNNB1 CTNNB OK/SW-cl.35 PRO2286	Catenin beta-1 (Beta-catenin)	85.4959	1.57036	1.7378
O75083	WDR1	WD repeat-containing protein 1 (Actin-interacting protein 1) (AIP1) (NORI-1)	66.1931	1.57036	1.55597
P04083	ANXA1 ANX1 LPC1	Annexin A1 (Annexin I) (Annexin-1) (Calpactin II) (Calpactin-2) (Chromobindin-9) (Lipocortin I) (Phospholipase A2 inhibitory protein) (p35)	38.7139	1.57036	1.51356
O95359	TACC2	Transforming acidic coiled-coil-containing protein 2 (Anti-Zuai-1) (AZU-1)	309.424	1.55597	2.99226
Q8N1F8	STK11IP KIAA1898 LIP1 LKB1IP STK11IP1	Serine/threonine-protein kinase 11-interacting protein (LKB1-interacting protein 1)	121.4	1.55597	2.96483
O14773	TPP1 CLN2 GIG1 UNQ267/PRO304	Tripeptidyl-peptidase 1 (TPP-1) (EC 3.4.14.9) (Cell growth-inhibiting gene 1 protein) (Lysosomal pepstatin-insensitive protease) (LPIC) (Tripeptidyl aminopeptidase) (Tripeptidyl-peptidase I) (TPP-I)	61.2475	1.55597	1.7378
Q16186	ADRM1 GP110	Proteasomal ubiquitin receptor ADRM1 (110 kDa cell membrane glycoprotein) (Gp110) (Adhesion-regulating molecule 1) (ARM-1) (Proteasome regulatory particle non-ATPase 13) (hRpn13) (Rpn13 homolog)	42.1529	1.5417	3.01995
P61619	SEC61A1 SEC61A	Protein transport protein Sec61 subunit alpha isoform 1 (Sec61 alpha-1)	52.2642	1.5417	2.44343
Q9HD45	TM9SF3 SMBP UNQ245/PRO282	Transmembrane 9 superfamily member 3 (EP70-P-iso) (SM-11044-binding protein)	67.8877	1.52757	2.53513
O00264	PGRMC1 HPR6.6 PGRMC	Membrane-associated progesterone receptor component 1 (mPR)	21.6709	1.52757	2.39883
Q15008	PSMD6 KIAA0107 PFAAP4	26S proteasome non-ATPase regulatory subunit 6 (26S proteasome regulatory subunit RPN7) (26S proteasome regulatory subunit S10) (Breast cancer-associated protein SGA-113M) (Phosphonoformate immuno-associated protein 4) (Proteasome regulatory particle subunit p44S10) (p42A)	45.5309	1.52757	2.01372
P62854	RPS26	40S ribosomal protein S26	13.0153	1.52757	1.94089
P46977	STT3A ITM1 TMC	Dolichyl-diphosphooligosaccharide--protein glycosyltransferase subunit STT3A (Oligosaccharyl transferase subunit STT3A) (STT3-A) (EC 2.4.99.18) (B5) (Integral membrane protein 1) (Transmembrane protein TMC)	80.5288	1.52757	1.61436
P62072	TIMM10 TIM10	Mitochondrial import inner membrane translocase subunit Tim10	10.3329	1.51356	14.4544
Q9Y376	CAB39 MO25 CGI-66	Calcium-binding protein 39 (MO25alpha) (Protein Mo25)	39.8686	1.51356	2.48886
O95168	NDUFB4	NADH dehydrogenase [ubiquinone] 1 beta subcomplex subunit 4 (Complex I-B15) (CI-B15) (NADH-ubiquinone oxidoreductase B15 subunit)	15.2084	1.51356	1.99526
Q9UGI8	TES	Testin (TESS)	47.9961	1.51356	1.6293
P08195	SLC3A2 MDU1	4F2 cell-surface antigen heavy chain (4F2hc) (4F2 heavy chain antigen) (Lymphocyte activation antigen 4F2 large subunit) (Solute carrier family 3 member 2) (CD antigen CD98)	67.9933	1.51356	1.61436
P09234	SNRPC	U1 small nuclear ribonucleoprotein C (U1 snRNP C) (U1-C) (U1C)	17.3936	1.51356	1.52757
P60866	RPS20	40S ribosomal protein S20	13.3726	0.660694	0.519996
P04264	KRT1 KRTA	Keratin, type II cytoskeletal 1 (67 kDa cytokeratin) (Cytokeratin-1) (CK-1) (Hair alpha protein) (Keratin-1) (K1) (Type-II keratin Kb1)	66.0385	0.654636	0.359749
P62829	RPL23	60S ribosomal protein L23 (60S ribosomal protein L17)	14.8653	0.648634	0.272898
Q9Y2T2	AP3M1	AP-3 complex subunit mu-1 (AP-3 adaptor complex mu3A subunit) (Adaptor-related protein complex 3 subunit mu-1) (Mu-adaptin 3A) (Mu3A-adaptin)	46.9388	0.648634	0.49204
Q9BZE9	ASPSCR1 ASPL RCC17 TUG UBXD9 UBXN9	Tether containing UBX domain for GLUT4 (Alveolar soft part sarcoma chromosomal region candidate gene 1 protein) (Alveolar soft part sarcoma locus) (Renal papillary cell carcinoma protein 17) (UBX domain-containing protein 9)	60.1825	0.648634	0.57544
Q9NY93	DDX56 DDX21 NOH61	Probable ATP-dependent RNA helicase DDX56 (EC 3.6.4.13) (ATP-dependent 61 kDa nucleolar RNA helicase) (DEAD box protein 21) (DEAD box protein 56)	61.5889	0.642688	0.340408
O75146	HIP1R HIP12 KIAA0655	Huntingtin-interacting protein 1-related protein (HIP1-related protein) (Huntingtin-interacting protein 12) (HIP-12)	119.387	0.636796	0.383707
Q9Y2G5	POFUT2 C21orf80 FUT13 KIAA0958	GDP-fucose protein O-fucosyltransferase 2 (EC 2.4.1.221) (Peptide-O-fucosyltransferase 2) (O-FucT-2)	49.9754	0.636796	0.515229
Q9NUT2	ABCB8 MABC1	ATP-binding cassette sub-family B member 8, mitochondrial (Mitochondrial ATP-binding cassette 1) (M-ABC1)	79.9882	0.630957	0.549541
Q9BWS9	CHID1 GL008 PSEC0104 SB139	Chitinase domain-containing protein 1 (Stabilin-1-interacting chitinase-like protein) (SI-CLP)	44.9403	0.630957	0.580764
Q9P246	STIM2 KIAA1482	Stromal interaction molecule 2	83.9703	0.630957	0.660694
Q9UPU7	TBC1D2B KIAA1055	TBC1 domain family member 2B	109.88	0.625173	0.49204
P22033	MUT	Methylmalonyl-CoA mutase, mitochondrial (MCM) (EC 5.4.99.2) (Methylmalonyl-CoA isomerase)	83.1338	0.625173	0.515229
Q9UMY4	SNX12	Sorting nexin-12	19.7303	0.619441	0.564937
O95453	PARN DAN	Poly(A)-specific ribonuclease PARN (EC 3.1.13.4) (Deadenylating nuclease) (Deadenylation nuclease) (Polyadenylate-specific ribonuclease)	73.4504	0.619441	0.57544
P04004	VTN	Vitronectin (VN) (S-protein) (Serum-spreading factor) (V75) [Cleaved into: Vitronectin V65 subunit; Vitronectin V10 subunit; Somatomedin-B]	54.3051	0.613762	0.529663
P22234	PAICS ADE2 AIRC PAIS	Multifunctional protein ADE2 [Includes: Phosphoribosylaminoimidazole-succinocarboxamide synthase (EC 6.3.2.6) (SAICAR synthetase); Phosphoribosylaminoimidazole carboxylase (EC 4.1.1.21) (AIR carboxylase) (AIRC)]	47.0788	0.613762	0.619441
Q99829	CPNE1 CPN1	Copine-1 (Chromobindin 17) (Copine I)	59.0583	0.613762	0.648634
P28062	PSMB8 LMP7 PSMB5i RING10 Y2	Proteasome subunit beta type-8 (EC 3.4.25.1) (Low molecular mass protein 7) (Macropain subunit C13) (Multicatalytic endopeptidase complex subunit C13) (Proteasome component C13) (Proteasome subunit beta-5i) (Really interesting new gene 10 protein)	30.354	0.608135	0.648634
Q7Z422	SZRD1 C1orf144	SUZ domain-containing protein 1 (Putative MAPK-activating protein PM18/PM20/PM22)	16.9969	0.608135	0.654636
Q8IUF1	CBWD2	COBW domain-containing protein 2 (Cobalamin synthase W domain-containing protein 2)	44.0337	0.597035	0.280543
Q9Y2H6	FNDC3A FNDC3 HUGO KIAA0970	Fibronectin type-III domain-containing protein 3A (Human gene expressed in odontoblasts)	131.851	0.597035	0.405508
Q8IXU6	SLC35F2	Solute carrier family 35 member F2	41.2113	0.591562	0.288403
Q8WV92	MITD1	MIT domain-containing protein 1	29.3142	0.591562	0.440555
O00410	IPO5 KPNB3 RANBP5	Importin-5 (Imp5) (Importin subunit beta-3) (Karyopherin beta-3) (Ran-binding protein 5) (RanBP5)	123.629	0.591562	0.654636
Q9ULV0	MYO5B KIAA1119	Unconventional myosin-Vb	213.671	0.586138	0.586138
Q9NX46	ADPRHL2 ARH3	Poly(ADP-ribose) glycohydrolase ARH3 (EC 3.2.1.143) (ADP-ribosylhydrolase 3) ([Protein ADP-ribosylarginine] hydrolase-like protein 2)	38.9464	0.580764	0.313329
P55011	SLC12A2 NKCC1	Solute carrier family 12 member 2 (Basolateral Na-K-Cl symporter) (Bumetanide-sensitive sodium-(potassium)-chloride cotransporter 1)	131.446	0.580764	0.47863
P99999	CYCS CYC	Cytochrome c	11.7487	0.580764	0.510505
Q14738	PPP2R5D	Serine/threonine-protein phosphatase 2A 56 kDa regulatory subunit delta isoform (PP2A B subunit isoform B'-delta) (PP2A B subunit isoform B56-delta) (PP2A B subunit isoform PR61-delta) (PP2A B subunit isoform R5-delta)	69.9912	0.580764	0.524808
P62081	RPS7	40S ribosomal protein S7	22.1267	0.57544	0.275423
Q9Y316	MEMO1 C2orf4 MEMO NS5ATP7 CGI-27	Protein MEMO1 (C21orf19-like protein) (Hepatitis C virus NS5A-transactivated protein 7) (HCV NS5A-transactivated protein 7) (Mediator of ErbB2-driven cell motility 1) (Mediator of cell motility 1) (Memo-1)	33.7329	0.57544	0.432514
Q12765	SCRN1 KIAA0193	Secernin-1	46.3816	0.570164	0.539511
Q9BXS6	NUSAP1 ANKT BM-037 PRO0310	Nucleolar and spindle-associated protein 1 (NuSAP)	49.4515	0.570164	0.648634
Q92576	PHF3 KIAA0244	PHD finger protein 3	229.48	0.564937	0.519996
O60664	PLIN3 M6PRBP1 TIP47	Perilipin-3 (47 kDa mannose 6-phosphate receptor-binding protein) (47 kDa MPR-binding protein) (Cargo selection protein TIP47) (Mannose-6-phosphate receptor-binding protein 1) (Placental protein 17) (PP17)	47.0747	0.559758	0.49204
P07951	TPM2 TMSB	Tropomyosin beta chain (Beta-tropomyosin) (Tropomyosin-2)	32.8504	0.559758	0.539511
Q9UNW1	MINPP1 MIPP UNQ900/PRO1917	Multiple inositol polyphosphate phosphatase 1 (EC 3.1.3.62) (2,3-bisphosphoglycerate 3-phosphatase) (2,3-BPG phosphatase) (EC 3.1.3.80) (Inositol (1,3,4,5)-tetrakisphosphate 3-phosphatase) (Ins(1,3,4,5)P(4) 3-phosphatase)	55.0506	0.559758	0.608135
P61604	HSPE1	10 kDa heat shock protein, mitochondrial (Hsp10) (10 kDa chaperonin) (Chaperonin 10) (CPN10) (Early-pregnancy factor) (EPF)	10.9316	0.559758	0.630957
P23142	FBLN1 PP213	Fibulin-1 (FIBL-1)	77.2133	0.549541	0.580764
P05067	APP A4 AD1	Amyloid beta A4 protein (ABPP) (APPI) (APP) (Alzheimer disease amyloid protein) (Amyloid precursor protein) (Beta-amyloid precursor protein) (Cerebral vascular amyloid peptide) (CVAP) (PreA4) (Protease nexin-II) (PN-II) [Cleaved into: N-APP; Soluble APP-alpha (S-APP-alpha); Soluble APP-beta (S-APP-beta); C99; Beta-amyloid protein 42 (Beta-APP42); Beta-amyloid protein 40 (Beta-APP40); C83; P3(42);…	86.9427	0.549541	0.597035
Q9H9H4	VPS37B	Vacuolar protein sorting-associated protein 37B (hVps37B) (ESCRT-I complex subunit VPS37B)	31.3069	0.549541	0.648634
Q8TCS8	PNPT1 PNPASE	Polyribonucleotide nucleotidyltransferase 1, mitochondrial (EC 2.7.7.8) (3'-5' RNA exonuclease OLD35) (PNPase old-35) (Polynucleotide phosphorylase 1) (PNPase 1) (Polynucleotide phosphorylase-like protein)	85.9498	0.534564	0.461318
P61758	VBP1 PFDN3	Prefoldin subunit 3 (HIBBJ46) (Von Hippel-Lindau-binding protein 1) (VBP-1) (VHL-binding protein 1)	22.6578	0.534564	0.613762
P68871	HBB	Hemoglobin subunit beta (Beta-globin) (Hemoglobin beta chain) [Cleaved into: LVV-hemorphin-7; Spinorphin]	15.9983	0.524808	0.436516
K7EJ46	SMIM22	Small integral membrane protein 22	14.5698	0.519996	0.416869
P23434	GCSH	Glycine cleavage system H protein, mitochondrial (Lipoic acid-containing protein)	18.8844	0.519996	0.474242
Q8N511	TMEM199 C17orf32	Transmembrane protein 199	23.1298	0.510505	0.401791
P62979	RPS27A UBA80 UBCEP1	Ubiquitin-40S ribosomal protein S27a (Ubiquitin carboxyl extension protein 80) [Cleaved into: Ubiquitin; 40S ribosomal protein S27a]	17.9648	0.510505	0.630957
P27216	ANXA13 ANX13	Annexin A13 (Annexin XIII) (Annexin-13) (Intestine-specific annexin) (ISA)	35.4147	0.505825	0.660694
Q02809	PLOD1 LLH PLOD	Procollagen-lysine,2-oxoglutarate 5-dioxygenase 1 (EC 1.14.11.4) (Lysyl hydroxylase 1) (LH1)	83.5495	0.496592	0.394457
Q8N2H3	PYROXD2 C10orf33	Pyridine nucleotide-disulfide oxidoreductase domain-containing protein 2 (EC 1.-.-.-)	63.0669	0.49204	0.457088
Q06203	PPAT GPAT	Amidophosphoribosyltransferase (ATase) (EC 2.4.2.14) (Glutamine phosphoribosylpyrophosphate amidotransferase) (GPAT)	57.3985	0.49204	0.529663
P19823	ITIH2 IGHEP2	Inter-alpha-trypsin inhibitor heavy chain H2 (ITI heavy chain H2) (ITI-HC2) (Inter-alpha-inhibitor heavy chain 2) (Inter-alpha-trypsin inhibitor complex component II) (Serum-derived hyaluronan-associated protein) (SHAP)	106.463	0.487529	0.544503
Q15036	SNX17 KIAA0064	Sorting nexin-17	52.9008	0.483059	0.0928966
Q96J02	ITCH	E3 ubiquitin-protein ligase Itchy homolog (Itch) (EC 6.3.2.-) (Atrophin-1-interacting protein 4) (AIP4) (NFE2-associated polypeptide 1) (NAPP1)	102.802	0.483059	0.586138
Q8NC56	LEMD2	LEM domain-containing protein 2 (hLEM2)	56.9745	0.47863	0.529663
O43240	KLK10 NES1 PRSSL1	Kallikrein-10 (EC 3.4.21.-) (Normal epithelial cell-specific 1) (Protease serine-like 1)	30.1696	0.474242	0.625173
Q10589	BST2	Bone marrow stromal antigen 2 (BST-2) (HM1.24 antigen) (Tetherin) (CD antigen CD317)	19.7687	0.469894	0.394457
Q52LJ0	FAM98B	Protein FAM98B	37.1905	0.469894	0.636796
P62249	RPS16	40S ribosomal protein S16	16.4452	0.469894	0.654636
P46736	BRCC3 BRCC36 C6.1A CXorf53	Lys-63-specific deubiquitinase BRCC36 (EC 3.4.19.-) (BRCA1-A complex subunit BRCC36) (BRCA1/BRCA2-containing complex subunit 3) (BRCA1/BRCA2-containing complex subunit 36) (BRISC complex subunit BRCC36)	36.0717	0.452898	0.469894
Q9BW30	TPPP3 CGI-38	Tubulin polymerization-promoting protein family member 3 (TPPP/p20)	18.9853	0.448745	0.554626
P61599	NAA20 NAT5	N-alpha-acetyltransferase 20 (EC 2.3.1.88) (Methionine N-acetyltransferase) (N-acetyltransferase 5) (N-terminal acetyltransferase B complex catalytic subunit NAA20) (N-terminal acetyltransferase B complex catalytic subunit NAT5) (NatB complex subunit NAT5) (NatB catalytic subunit)	20.368	0.444631	0.544503
Q5F1R6	DNAJC21 DNAJA5	DnaJ homolog subfamily C member 21 (DnaJ homolog subfamily A member 5) (Protein GS3)	62.0275	0.436516	0.654636
Q9UEW8	STK39 SPAK	STE20/SPS1-related proline-alanine-rich protein kinase (Ste-20-related kinase) (EC 2.7.11.1) (DCHT) (Serine/threonine-protein kinase 39)	59.4735	0.432514	0.229087
P62269	RPS18 D6S218E	40S ribosomal protein S18 (Ke-3) (Ke3)	17.7186	0.428549	0.398107
Q8WVV4	POF1B	Protein POF1B (Premature ovarian failure protein 1B)	68.0646	0.428549	0.529663
P09917	ALOX5 LOG5	Arachidonate 5-lipoxygenase (5-LO) (5-lipoxygenase) (EC 1.13.11.34)	77.9826	0.420727	0.235505
P84103	SRSF3 SFRS3 SRP20	Serine/arginine-rich splicing factor 3 (Pre-mRNA-splicing factor SRP20) (Splicing factor, arginine/serine-rich 3)	19.3294	0.420727	0.346737
Q99880	HIST1H2BL H2BFC	Histone H2B type 1-L (Histone H2B.c) (H2B/c)	13.9521	0.420727	0.353183
Q9NUB1	ACSS1 ACAS2L KIAA1846	Acetyl-coenzyme A synthetase 2-like, mitochondrial (EC 6.2.1.1) (Acetate--CoA ligase 2) (Acetyl-CoA synthetase 2) (AceCS2) (Acyl-CoA synthetase short-chain family member 1)	74.8561	0.420727	0.570164
Q9BWE0	REPIN1 RIP60 ZNF464	Replication initiator 1 (60 kDa origin-specific DNA-binding protein) (60 kDa replication initiation region protein) (ATT-binding protein) (DHFR oribeta-binding protein RIP60) (Zinc finger protein 464)	63.5742	0.409261	0.519996
P62861	FAU	40S ribosomal protein S30	6.64787	0.383707	0.141906
Q9BQ67	GRWD1 GRWD KIAA1942 WDR28	Glutamate-rich WD repeat-containing protein 1	49.4188	0.383707	0.21677
P13645	KRT10 KPP	Keratin, type I cytoskeletal 10 (Cytokeratin-10) (CK-10) (Keratin-10) (K10)	58.8269	0.383707	0.57544
P02647	APOA1	Apolipoprotein A-I (Apo-AI) (ApoA-I) (Apolipoprotein A1) [Cleaved into: Proapolipoprotein A-I (ProapoA-I); Truncated apolipoprotein A-I (Apolipoprotein A-I(1-242))]	30.7776	0.376704	0.461318
P01024	C3 CPAMD1	Complement C3 (C3 and PZP-like alpha-2-macroglobulin domain-containing protein 1) [Cleaved into: Complement C3 beta chain; C3-beta-c (C3bc); Complement C3 alpha chain; C3a anaphylatoxin; Acylation stimulating protein (ASP) (C3adesArg); Complement C3b alpha' chain; Complement C3c alpha' chain fragment 1; Complement C3dg fragment; Complement C3g fragment; Complement C3d fragment; Complement C3f fra…	187.147	0.366438	0.405508
Q9Y6D9	MAD1L1 MAD1 TXBP181	Mitotic spindle assembly checkpoint protein MAD1 (Mitotic arrest deficient 1-like protein 1) (MAD1-like protein 1) (Mitotic checkpoint MAD1 protein homolog) (HsMAD1) (hMAD1) (Tax-binding protein 181)	83.0662	0.366438	0.469894
Q7L7V1	DHX32 DDX32	Putative pre-mRNA-splicing factor ATP-dependent RNA helicase DHX32 (EC 3.6.4.13) (DEAD/H box 32) (DEAD/H helicase-like protein 1) (DHLP1) (DEAH box protein 32) (HuDDX32)	84.4178	0.356451	0.465586
Q9BYD2	MRPL9	39S ribosomal protein L9, mitochondrial (L9mt) (MRP-L9)	30.2431	0.325087	0.510505
Q8N5I2	ARRDC1	Arrestin domain-containing protein 1	45.981	0.316228	0.359749
Q9NRH1	YAE1D1 C7orf36 GK003	Yae1 domain-containing protein 1	25.2993	0.30761	0.267917
P60981	DSTN ACTDP DSN	Destrin (Actin-depolymerizing factor) (ADF)	18.5055	0.285759	0.235505
Q9H9S5	FKRP	Fukutin-related protein (EC 2.-.-.-)	54.5669	0.277971	0.316228
Q13103	SPP2 SPP24	Secreted phosphoprotein 24 (Spp-24) (Secreted phosphoprotein 2)	24.3374	0.270396	0.229087
O75608	LYPLA1 APT1 LPL1	Acyl-protein thioesterase 1 (APT-1) (hAPT1) (EC 3.1.2.-) (Lysophospholipase 1) (Lysophospholipase I) (LPL-I) (LysoPLA I)	24.6694	0.265461	0.457088
Q92575	UBXN4 KIAA0242 UBXD2 UBXDC1	UBX domain-containing protein 4 (Erasin) (UBX domain-containing protein 2)	56.7769	0.263027	0.608135
P02771	AFP HPAFP	Alpha-fetoprotein (Alpha-1-fetoprotein) (Alpha-fetoglobulin)	68.6769	0.260615	0.263027
P02788	LTF GIG12 LF	Lactotransferrin (Lactoferrin) (EC 3.4.21.-) (Growth-inhibiting protein 12) (Talalactoferrin) [Cleaved into: Lactoferricin-H (Lfcin-H); Kaliocin-1; Lactoferroxin-A; Lactoferroxin-B; Lactoferroxin-C]	78.1812	0.220801	0.496592
P39687	ANP32A C15orf1 LANP MAPM PHAP1	Acidic leucine-rich nuclear phosphoprotein 32 family member A (Acidic nuclear phosphoprotein pp32) (pp32) (Leucine-rich acidic nuclear protein) (LANP) (Mapmodulin) (Potent heat-stable protein phosphatase 2A inhibitor I1PP2A) (Putative HLA-DR-associated protein I) (PHAPI)	28.5851	0.21677	0.591562
O00192	ARVCF	Armadillo repeat protein deleted in velo-cardio-facial syndrome	104.641	0.212814	0.242103
P02768	ALB GIG20 GIG42 PRO0903 PRO1708 PRO2044 PRO2619 PRO2675 UNQ696/PRO1341	Serum albumin	69.3659	0.20893	0.0937562
P46199	MTIF2	Translation initiation factor IF-2, mitochondrial (IF-2(Mt)) (IF-2Mt) (IF2(mt))	81.3168	0.205116	0.608135
P01023	A2M CPAMD5 FWP007	Alpha-2-macroglobulin (Alpha-2-M) (C3 and PZP-like alpha-2-macroglobulin domain-containing protein 5)	163.29	0.185353	0.192309
Q15102	PAFAH1B3 PAFAHG	Platelet-activating factor acetylhydrolase IB subunit gamma (EC 3.1.1.47) (PAF acetylhydrolase 29 kDa subunit) (PAF-AH 29 kDa subunit) (PAF-AH subunit gamma) (PAFAH subunit gamma)	25.7341	0.178649	0.102802
P02765	AHSG FETUA PRO2743	Alpha-2-HS-glycoprotein (Alpha-2-Z-globulin) (Ba-alpha-2-glycoprotein) (Fetuin-A) [Cleaved into: Alpha-2-HS-glycoprotein chain A; Alpha-2-HS-glycoprotein chain B]	39.3244	0.11695	0.190546
